# Supplementary material for: N-Benzo­ylbenzene­sulfonamide
Source: Acta Crystallogr Sect E Struct Rep Online. 2009 Sep 26;65(Pt 10):o2516. doi: 10.1107/S1600536809037222 (PMC2970249; doi:10.1107/S1600536809037222)
Supplement: Supplementary file 2 [file e-65-o2516-Isup2.hkl]

# 
# h,k,l, Fc-squared, Fo-squared, sigma(Fo-squared) and status flag 
# 
data_I
_shelx_title ' DAS1 P-1' 
_shelx_refln_list_code          4 
_shelx_F_calc_maximum      111.61 
_exptl_crystal_F_000       272.00 
_reflns_d_resolution_high  0.8383 
 
loop_ 
 _symmetry_equiv_pos_as_xyz 
 'x, y, z' 
 '-x, -y, -z' 
 
_cell_length_a     5.8396 
_cell_length_b    10.1780 
_cell_length_c    10.4050 
_cell_angle_alpha  90.187 
_cell_angle_beta   99.074 
_cell_angle_gamma  99.617 
 
_shelx_F_squared_multiplier     1.000 
 
loop_ 
 _refln_index_h 
 _refln_index_k 
 _refln_index_l 
 _refln_F_squared_calc 
 _refln_F_squared_meas 
 _refln_F_squared_sigma 
 _refln_observed_status 
   1   0   0       92.41      105.79      1.10 o 
   2   0   0      105.16      119.23      1.65 o 
   3   0   0       39.01       55.56      1.48 o 
   4   0   0      150.38      195.35      3.41 o 
   5   0   0       80.31       95.58      2.83 o 
   6   0   0       12.75       15.36      0.92 o 
  -6   1   0        3.58        3.41      0.69 o 
  -5   1   0        1.65        4.06      0.65 o 
  -4   1   0      248.99      331.55      4.44 o 
  -3   1   0      438.32      578.42      4.86 o 
  -2   1   0      105.98      128.06      2.14 o 
  -1   1   0     8783.39    13279.93     69.56 o 
   0   1   0     1239.76     1197.75      7.65 o 
   1   1   0        1.78        2.45      0.28 o 
   2   1   0      141.95      186.08      2.19 o 
   3   1   0      520.62      653.69      5.48 o 
   4   1   0        2.93        4.01      0.54 o 
   5   1   0       43.87       71.73      2.12 o 
   6   1   0        2.16        3.33      0.74 o 
  -6   2   0        0.69        0.00      0.94 o 
  -5   2   0      521.05      603.76      7.10 o 
  -4   2   0      165.62      205.65      4.45 o 
  -3   2   0      194.49      220.20      2.92 o 
  -2   2   0      614.91      750.02      4.78 o 
  -1   2   0      558.78      542.20      3.27 o 
   0   2   0      228.63      207.62      1.66 o 
   1   2   0     1303.91     1312.49      6.41 o 
   2   2   0      435.36      472.83      3.91 o 
   3   2   0      121.71      141.88      2.52 o 
   4   2   0        4.20        6.21      0.63 o 
   5   2   0        5.14        8.12      0.80 o 
   6   2   0       19.69       21.26      0.96 o 
  -6   3   0      139.86      182.74      4.42 o 
  -5   3   0     1011.02     1182.75     11.27 o 
  -4   3   0       91.78      109.29      2.57 o 
  -3   3   0       82.75       91.58      1.95 o 
  -2   3   0      370.08      419.78      3.60 o 
  -1   3   0        5.73        3.32      0.30 o 
   0   3   0     2430.38     2259.03     14.29 o 
   1   3   0       21.91       20.35      0.61 o 
   2   3   0       20.01       16.88      0.58 o 
   3   3   0       18.13       21.99      0.76 o 
   4   3   0        2.18        2.00      0.47 o 
   5   3   0       42.13       40.15      1.34 o 
   6   3   0        0.23       -0.39      0.65 o 
  -6   4   0      209.61      193.81      3.67 o 
  -5   4   0       12.76       14.35      0.99 o 
  -4   4   0       22.97       26.44      1.02 o 
  -3   4   0      377.36      501.64      5.11 o 
  -2   4   0       57.08       61.10      1.44 o 
  -1   4   0       50.04       50.95      1.17 o 
   0   4   0      255.56      246.99      1.84 o 
   1   4   0       80.19       65.77      1.45 o 
   2   4   0       14.92       15.44      0.63 o 
   3   4   0       16.78       24.88      0.94 o 
   4   4   0        4.13        4.39      0.63 o 
   5   4   0      125.25      114.39      2.88 o 
   6   4   0       20.80       16.61      0.70 o 
  -6   5   0        0.09        0.92      0.54 o 
  -5   5   0       18.09       17.95      1.02 o 
  -4   5   0        9.63       12.72      0.80 o 
  -3   5   0      192.43      210.79      3.42 o 
  -2   5   0      227.22      243.83      3.22 o 
  -1   5   0        0.78        1.78      0.33 o 
   0   5   0       37.02       24.77      0.94 o 
   1   5   0       24.53       23.54      0.74 o 
   2   5   0      941.06      965.18      7.64 o 
   3   5   0        1.83        1.71      0.44 o 
   4   5   0      142.58      132.03      3.20 o 
   5   5   0       40.40       37.47      1.26 o 
  -6   6   0        4.37        5.14      0.58 o 
  -5   6   0       59.02       51.63      1.49 o 
  -4   6   0       40.67       49.60      1.54 o 
  -3   6   0       31.26       36.50      1.13 o 
  -2   6   0        3.42        4.98      0.47 o 
  -1   6   0       46.14       35.52      1.09 o 
   0   6   0      228.95      199.89      2.13 o 
   1   6   0      763.46      775.19      6.67 o 
   2   6   0       62.46       60.11      1.70 o 
   3   6   0        6.63        4.71      0.69 o 
   4   6   0       63.77       59.90      1.86 o 
   5   6   0       86.86       77.58      2.01 o 
  -6   7   0        0.09        2.42      0.47 o 
  -5   7   0       12.84       11.03      0.85 o 
  -4   7   0       26.82       30.22      1.14 o 
  -3   7   0      166.28      150.70      3.25 o 
  -2   7   0        2.05        3.28      0.45 o 
  -1   7   0       56.28       54.22      1.52 o 
   0   7   0       71.96       59.68      1.12 o 
   1   7   0      327.56      351.58      4.77 o 
   2   7   0        0.17        0.00      0.67 o 
   3   7   0        0.70        1.68      0.48 o 
   4   7   0       75.87       72.66      2.17 o 
  -5   8   0        1.54        1.12      0.61 o 
  -4   8   0      118.12      102.73      2.84 o 
  -3   8   0      268.23      241.31      4.28 o 
  -2   8   0       21.45       20.03      0.91 o 
  -1   8   0       83.64       80.36      2.32 o 
   0   8   0      522.97      499.11      4.22 o 
   1   8   0       33.59       31.62      1.09 o 
   2   8   0      148.46      148.31      3.33 o 
   3   8   0        1.88        1.64      0.51 o 
   4   8   0       17.20       15.20      0.76 o 
  -5   9   0        3.74        1.84      0.41 o 
  -4   9   0      216.11      190.44      3.61 o 
  -3   9   0        0.03       -0.62      0.62 o 
  -2   9   0       13.96       14.54      0.84 o 
  -1   9   0      568.83      634.19      7.07 o 
   0   9   0      100.21      105.65      2.02 o 
   1   9   0       19.73       19.49      0.98 o 
   2   9   0       36.35       35.09      1.23 o 
   3   9   0       12.50       11.75      0.69 o 
  -4  10   0       13.32       14.22      0.76 o 
  -3  10   0       37.33       33.15      1.21 o 
  -2  10   0       41.47       39.98      1.32 o 
  -1  10   0       60.64       68.09      1.97 o 
   0  10   0       68.50       69.62      1.39 o 
   1  10   0       46.06       46.83      1.41 o 
   2  10   0        7.36        8.54      0.65 o 
  -3  11   0       97.14       98.85      2.23 o 
  -2  11   0       34.88       36.44      1.14 o 
  -1  11   0       23.06       26.17      1.03 o 
   0  11   0       13.32       14.00      0.56 o 
   1  11   0        5.24        6.03      0.52 o 
  -2  12   0       11.45       12.16      0.58 o 
  -1  12   0        8.03        8.63      0.50 o 
   1 -12   1        0.13       -0.07      0.43 o 
  -1 -11   1        9.90       11.09      0.66 o 
   0 -11   1        2.37        2.54      0.32 o 
   1 -11   1       33.79       32.41      1.13 o 
   2 -11   1       50.77       53.67      1.48 o 
   3 -11   1       64.12       58.52      1.73 o 
  -2 -10   1        0.42        0.25      0.50 o 
  -1 -10   1       48.30       55.03      1.64 o 
   0 -10   1       43.21       45.93      1.03 o 
   1 -10   1        6.34        9.13      0.67 o 
   2 -10   1        1.54        1.24      0.52 o 
   3 -10   1       46.39       39.45      1.28 o 
   4 -10   1       20.59       17.18      0.81 o 
  -3  -9   1       12.90       12.20      0.74 o 
  -2  -9   1       17.15       19.12      0.96 o 
  -1  -9   1       19.64       18.83      0.91 o 
   0  -9   1        3.25        3.19      0.40 o 
   1  -9   1      162.79      152.73      3.36 o 
   2  -9   1       19.24       18.16      0.91 o 
   3  -9   1        5.32        3.74      0.55 o 
   4  -9   1       18.03       17.41      0.88 o 
   5  -9   1        0.93        1.14      0.40 o 
  -4  -8   1       55.42       50.04      1.38 o 
  -3  -8   1        3.19        2.85      0.56 o 
  -2  -8   1      147.10      136.94      3.26 o 
  -1  -8   1       73.26       76.40      2.02 o 
   0  -8   1      372.66      369.12      3.56 o 
   1  -8   1        8.25        7.53      0.63 o 
   2  -8   1       80.92       73.75      2.00 o 
   3  -8   1       78.02       79.73      2.13 o 
   4  -8   1       19.49       16.50      0.95 o 
   5  -8   1       77.14       61.13      1.64 o 
  -4  -7   1        0.18        1.14      0.45 o 
  -3  -7   1       20.13       19.54      0.98 o 
  -2  -7   1        0.93        1.32      0.47 o 
  -1  -7   1      458.33      477.97      5.58 o 
   0  -7   1        0.73        0.12      0.36 o 
   1  -7   1       40.40       36.26      1.06 o 
   2  -7   1        0.28        0.29      0.52 o 
   3  -7   1      156.46      145.05      3.19 o 
   4  -7   1       75.87       70.48      2.04 o 
   5  -7   1        5.69        4.42      0.62 o 
   6  -7   1        4.87        7.75      0.55 o 
  -5  -6   1        4.87        4.71      0.58 o 
  -4  -6   1       44.22       39.85      1.41 o 
  -3  -6   1       94.05       86.53      2.58 o 
  -2  -6   1       35.51       33.44      1.03 o 
  -1  -6   1       82.55       83.57      2.06 o 
   0  -6   1      344.59      327.45      2.79 o 
   1  -6   1      117.77      113.97      2.27 o 
   2  -6   1        1.19        1.64      0.34 o 
   3  -6   1        1.90        2.24      0.48 o 
   4  -6   1       16.65       16.53      1.01 o 
   5  -6   1       60.84       53.82      1.66 o 
   6  -6   1       39.54       35.56      1.12 o 
  -5  -5   1      121.64      113.03      2.64 o 
  -4  -5   1      160.47      166.89      3.59 o 
  -3  -5   1        0.49        0.25      0.43 o 
  -2  -5   1      148.89      146.97      2.76 o 
  -1  -5   1      298.19      287.79      3.49 o 
   0  -5   1      553.67      499.46      4.01 o 
   1  -5   1       19.36       18.95      0.61 o 
   2  -5   1       17.55       23.05      0.74 o 
   3  -5   1       25.01       24.77      0.91 o 
   4  -5   1        0.86        4.28      0.59 o 
   5  -5   1       25.42       27.20      1.16 o 
   6  -5   1       17.88       16.55      0.87 o 
  -6  -4   1       44.13       35.74      1.13 o 
  -5  -4   1       72.69       72.50      2.00 o 
  -4  -4   1        0.08        0.21      0.48 o 
  -3  -4   1        1.10        1.09      0.39 o 
  -2  -4   1       37.44       29.44      0.91 o 
  -1  -4   1      699.74      643.17      4.89 o 
   0  -4   1      954.58      927.30      4.06 o 
   1  -4   1        5.32        2.64      0.30 o 
   2  -4   1      360.90      399.83      3.85 o 
   3  -4   1      424.45      466.70      4.95 o 
   4  -4   1       31.83       38.86      1.23 o 
   5  -4   1       53.88       55.65      1.61 o 
   6  -4   1        0.66       -0.18      1.25 o 
  -6  -3   1        0.01        0.22      0.58 o 
  -5  -3   1       59.90       57.51      1.70 o 
  -4  -3   1        4.75        4.27      0.54 o 
  -3  -3   1        2.71        2.74      0.43 o 
  -2  -3   1        1.42        2.55      0.32 o 
  -1  -3   1      519.29      514.05      3.81 o 
   0  -3   1     1151.62     1020.95      3.89 o 
   1  -3   1      285.11      250.20      2.38 o 
   2  -3   1      270.68      304.32      3.04 o 
   3  -3   1        2.60        3.61      0.44 o 
   4  -3   1      315.58      342.25      4.81 o 
   5  -3   1       22.72       30.95      1.64 o 
   6  -3   1       69.56       78.08      2.36 o 
  -6  -2   1       63.67       67.19      1.77 o 
  -5  -2   1        0.57        1.78      0.66 o 
  -4  -2   1        9.27       10.00      0.74 o 
  -3  -2   1        0.42       -0.12      0.50 o 
  -2  -2   1      106.35      123.14      1.89 o 
  -1  -2   1      333.82      336.78      2.63 o 
   0  -2   1      157.75      139.47      0.98 o 
   1  -2   1      279.70      242.35      2.07 o 
   2  -2   1       33.61       48.81      1.13 o 
   3  -2   1      107.80      149.59      3.06 o 
   4  -2   1       76.03      103.86      3.03 o 
   5  -2   1      161.75      199.90      4.94 o 
   6  -2   1       45.11       40.42      1.60 o 
  -6  -1   1        0.34        0.65      0.83 o 
  -5  -1   1       59.28       90.65      2.72 o 
  -4  -1   1       12.60       13.42      0.76 o 
  -3  -1   1       93.04      128.65      2.27 o 
  -2  -1   1      118.76      159.49      1.99 o 
  -1  -1   1       56.31       61.04      0.94 o 
   0  -1   1      165.06      130.99      0.90 o 
   1  -1   1      733.08      709.12      3.85 o 
   2  -1   1       62.82       91.21      1.88 o 
   3  -1   1       80.24       94.51      2.09 o 
   4  -1   1       77.86       93.87      2.46 o 
   5  -1   1        0.12        0.22      0.88 o 
   6  -1   1        4.15        5.33      0.74 o 
  -6   0   1       17.75       21.99      1.14 o 
  -5   0   1        1.81        3.30      0.73 o 
  -4   0   1       83.04       87.72      2.32 o 
  -3   0   1      478.58      609.20      5.07 o 
  -2   0   1      207.90      223.90      2.26 o 
  -1   0   1     1980.35     2161.75      8.55 o 
   0   0   1     2160.70     2182.19     48.17 o 
   1   0   1      260.18      317.23      2.26 o 
   2   0   1       30.82       31.35      0.91 o 
   3   0   1      320.02      407.20      4.18 o 
   4   0   1      122.63      152.40      3.05 o 
   5   0   1       36.24       40.37      1.36 o 
   6   0   1        4.78        5.88      0.72 o 
  -6   1   1        2.42        3.30      0.87 o 
  -5   1   1       93.23      116.17      3.07 o 
  -4   1   1      298.64      376.56      4.80 o 
  -3   1   1       28.04       39.86      1.09 o 
  -2   1   1       96.95      142.37      2.19 o 
  -1   1   1      488.48      558.17      3.12 o 
   0   1   1       67.81       63.73      0.80 o 
   1   1   1     1115.42     1194.20      5.70 o 
   2   1   1      203.16      238.01      2.57 o 
   3   1   1        6.97        8.73      0.52 o 
   4   1   1      269.02      322.11      4.61 o 
   5   1   1       47.83       52.98      1.52 o 
   6   1   1        1.99        1.67      0.61 o 
  -6   2   1        2.77        2.68      0.85 o 
  -5   2   1        5.44        7.31      0.94 o 
  -4   2   1        4.00        4.71      0.67 o 
  -3   2   1       21.75       25.11      0.79 o 
  -2   2   1        0.85        1.83      0.30 o 
  -1   2   1     1347.38     1444.55      6.62 o 
   0   2   1       66.73       65.72      0.70 o 
   1   2   1       89.12       94.63      1.39 o 
   2   2   1       15.83       21.94      0.66 o 
   3   2   1      205.51      242.79      3.46 o 
   4   2   1       26.70       29.49      1.05 o 
   5   2   1        1.42        4.17      0.65 o 
   6   2   1       70.18       65.90      1.71 o 
  -6   3   1        5.89        6.04      0.94 o 
  -5   3   1      136.15      169.58      3.67 o 
  -4   3   1      743.41      909.18      8.01 o 
  -3   3   1       94.78      113.14      2.21 o 
  -2   3   1       23.31       38.66      1.06 o 
  -1   3   1      118.53      108.09      1.52 o 
   0   3   1      601.07      506.08      2.48 o 
   1   3   1      207.34      198.30      2.29 o 
   2   3   1       13.71       10.40      0.52 o 
   3   3   1       58.30       64.53      1.89 o 
   4   3   1       19.20       18.64      0.98 o 
   5   3   1      119.06      120.64      3.00 o 
   6   3   1       38.01       30.47      1.01 o 
  -6   4   1      118.57      126.31      3.00 o 
  -5   4   1      169.74      188.65      3.90 o 
  -4   4   1       92.34      111.58      2.82 o 
  -3   4   1        8.48       11.87      0.58 o 
  -2   4   1      161.65      195.10      2.59 o 
  -1   4   1      814.62      775.65      5.18 o 
   0   4   1       20.02       18.46      0.59 o 
   1   4   1      479.39      430.18      3.96 o 
   2   4   1      217.42      221.95      3.18 o 
   3   4   1       16.66       21.38      0.87 o 
   4   4   1       13.33       11.36      0.77 o 
   5   4   1      121.40      108.91      2.75 o 
  -6   5   1        8.84       11.44      0.94 o 
  -5   5   1        0.66        1.18      0.74 o 
  -4   5   1       25.21       28.38      1.12 o 
  -3   5   1        4.34        2.81      0.45 o 
  -2   5   1      223.44      247.62      3.21 o 
  -1   5   1        0.60        1.38      0.29 o 
   0   5   1      244.76      216.56      2.96 o 
   1   5   1     1050.98     1023.79      7.30 o 
   2   5   1      209.30      208.30      3.39 o 
   3   5   1       15.35       17.20      0.84 o 
   4   5   1       90.36       83.45      2.20 o 
   5   5   1       50.76       46.06      1.48 o 
  -6   6   1        1.14        2.09      0.56 o 
  -5   6   1        0.08        0.58      0.80 o 
  -4   6   1      127.38      132.94      3.18 o 
  -3   6   1       10.55       11.69      0.70 o 
  -2   6   1       51.08       57.52      1.68 o 
  -1   6   1        0.19        0.47      0.29 o 
   0   6   1      735.72      714.98     13.78 o 
   1   6   1      118.63      110.37      2.45 o 
   2   6   1       99.46       96.08      2.50 o 
   3   6   1       27.12       26.63      1.05 o 
   4   6   1      201.61      187.60      3.71 o 
   5   6   1       37.96       35.49      1.06 o 
  -6   7   1        9.85        8.08      0.62 o 
  -5   7   1        5.90        6.15      0.73 o 
  -4   7   1      117.89      118.65      3.13 o 
  -3   7   1        1.27        1.21      0.54 o 
  -2   7   1        0.25       -0.11      0.62 o 
  -1   7   1       21.29       18.22      0.80 o 
   0   7   1       77.87       75.72      1.60 o 
   1   7   1      423.80      417.58      5.33 o 
   2   7   1        1.44        1.50      0.41 o 
   3   7   1       93.19       92.19      2.67 o 
   4   7   1        8.33        6.83      0.72 o 
  -5   8   1       21.06       21.87      1.01 o 
  -4   8   1       10.61        8.70      0.77 o 
  -3   8   1       93.71       85.59      2.58 o 
  -2   8   1       24.87       22.39      0.92 o 
  -1   8   1      236.99      222.13      3.94 o 
   0   8   1       89.18       83.37      1.73 o 
   1   8   1      142.08      147.91      3.32 o 
   2   8   1       50.68       46.01      1.41 o 
   3   8   1       36.52       38.61      1.30 o 
   4   8   1        0.50        0.36      0.32 o 
  -5   9   1       13.86        9.37      0.65 o 
  -4   9   1      140.98      115.88      2.84 o 
  -3   9   1       10.97        9.85      0.76 o 
  -2   9   1      179.71      181.49      3.69 o 
  -1   9   1       24.32       33.82      1.20 o 
   0   9   1       26.44       26.18      0.77 o 
   1   9   1       73.37       67.28      1.96 o 
   2   9   1       43.94       43.86      1.34 o 
   3   9   1       10.38        9.86      0.66 o 
  -4  10   1       38.58       38.45      1.16 o 
  -3  10   1       22.40       20.43      1.03 o 
  -2  10   1       27.41       28.40      1.12 o 
  -1  10   1       19.22       23.94      1.07 o 
   0  10   1       19.66       19.80      0.77 o 
   1  10   1       40.52       40.84      1.34 o 
   2  10   1        0.13        0.29      0.43 o 
  -3  11   1       27.87       30.95      1.03 o 
  -2  11   1        1.90        2.42      0.52 o 
  -1  11   1        3.31        5.04      0.55 o 
   0  11   1        0.56        1.03      0.27 o 
   1  11   1       25.53       24.94      0.85 o 
  -2  12   1       27.12       29.31      0.84 o 
  -1  12   1        0.95        1.12      0.32 o 
  -1 -11   2       52.58       56.08      1.67 o 
   0 -11   2      157.23      168.15      2.16 o 
   1 -11   2       27.29       26.33      0.99 o 
   2 -11   2       44.82       41.61      1.34 o 
   3 -11   2       20.81       19.49      0.79 o 
  -2 -10   2        1.02        0.92      0.39 o 
  -1 -10   2      127.35      139.13      2.99 o 
   0 -10   2       58.93       58.18      1.23 o 
   1 -10   2        8.20       11.40      0.78 o 
   2 -10   2        4.48        5.77      0.62 o 
   3 -10   2      144.41      138.90      2.91 o 
   4 -10   2        0.09        0.17      0.51 o 
  -3  -9   2        4.80        4.83      0.54 o 
  -2  -9   2        3.51        4.87      0.63 o 
  -1  -9   2       60.83       60.98      1.86 o 
   0  -9   2        6.66        7.61      0.46 o 
   1  -9   2       18.02       25.03      1.05 o 
   2  -9   2       19.02       18.53      0.91 o 
   3  -9   2       66.38       55.28      1.81 o 
   4  -9   2        2.65        1.91      0.51 o 
   5  -9   2        0.53        0.30      0.34 o 
  -4  -8   2        0.42        0.21      0.51 o 
  -3  -8   2       11.67       10.99      0.81 o 
  -2  -8   2      137.55      134.58      3.21 o 
  -1  -8   2        3.52        3.80      0.54 o 
   0  -8   2       78.06       73.53      1.39 o 
   1  -8   2      121.22      109.35      2.77 o 
   2  -8   2      441.47      425.24      5.63 o 
   3  -8   2        9.20       11.11      0.77 o 
   4  -8   2        0.21       -0.21      0.69 o 
   5  -8   2       31.26       21.07      0.95 o 
  -4  -7   2        0.70        0.34      0.69 o 
  -3  -7   2       25.31       23.26      1.05 o 
  -2  -7   2      122.47      115.57      2.89 o 
  -1  -7   2       96.88      113.99      2.72 o 
   0  -7   2       24.19       16.06      1.24 o 
   1  -7   2      195.52      176.38      3.21 o 
   2  -7   2       40.50       47.45      1.39 o 
   3  -7   2       57.72       53.48      1.56 o 
   4  -7   2      226.24      201.08      4.06 o 
   5  -7   2       19.09       17.03      0.98 o 
  -5  -6   2        1.37        1.90      0.44 o 
  -4  -6   2       15.97       16.92      0.99 o 
  -3  -6   2      170.03      163.54      3.51 o 
  -2  -6   2       11.26       10.69      0.70 o 
  -1  -6   2        6.15        8.73      0.55 o 
   0  -6   2       66.88       57.55      3.38 o 
   1  -6   2      131.61      135.21      2.56 o 
   2  -6   2      260.16      280.72      3.95 o 
   3  -6   2        5.73        3.97      0.56 o 
   4  -6   2      127.76      128.61      3.18 o 
   5  -6   2       50.69       42.70      1.42 o 
   6  -6   2        1.64        2.23      0.58 o 
  -5  -5   2       24.82       20.64      1.01 o 
  -4  -5   2       57.70       53.96      1.60 o 
  -3  -5   2      147.75      142.52      3.09 o 
  -2  -5   2        8.08        5.48      0.50 o 
  -1  -5   2       52.92       45.68      1.23 o 
   0  -5   2      172.83      159.93      2.57 o 
   1  -5   2      314.94      311.34      3.55 o 
   2  -5   2      304.59      285.80      3.65 o 
   3  -5   2       29.26       25.34      0.88 o 
   4  -5   2      200.56      189.31      3.82 o 
   5  -5   2      281.12      237.51      4.43 o 
   6  -5   2        1.25        3.07      0.77 o 
  -6  -4   2        3.16        1.73      0.39 o 
  -5  -4   2       11.57       10.73      0.92 o 
  -4  -4   2       47.95       44.68      1.38 o 
  -3  -4   2      107.86      106.59      2.49 o 
  -2  -4   2       22.41       24.67      0.77 o 
  -1  -4   2     2505.10     2535.16     12.41 o 
   0  -4   2      532.44      505.24      2.88 o 
   1  -4   2       81.12       66.46      1.44 o 
   2  -4   2       24.41       30.08      0.95 o 
   3  -4   2        1.29        2.95      0.45 o 
   4  -4   2      865.58      835.00      8.09 o 
   5  -4   2      150.20      175.05      4.73 o 
   6  -4   2       21.60       17.58      0.95 o 
  -6  -3   2        0.05       -0.28      0.63 o 
  -5  -3   2       22.19       23.04      1.13 o 
  -4  -3   2      258.24      266.50      4.40 o 
  -3  -3   2      245.68      259.62      3.68 o 
  -2  -3   2      164.58      169.76      2.46 o 
  -1  -3   2      122.20      138.07      1.89 o 
   0  -3   2     1552.97     1405.15      5.07 o 
   1  -3   2        1.30        5.36      0.33 o 
   2  -3   2      427.44      404.81      3.79 o 
   3  -3   2       25.90       40.40      1.28 o 
   4  -3   2      507.17      616.18      8.34 o 
   5  -3   2       47.51       54.76      1.64 o 
   6  -3   2       59.42       57.73      1.67 o 
  -6  -2   2       18.09       17.51      0.96 o 
  -5  -2   2       19.56       19.47      1.01 o 
  -4  -2   2      338.91      378.14      5.12 o 
  -3  -2   2       71.20       80.49      1.89 o 
  -2  -2   2       46.18       55.22      1.31 o 
  -1  -2   2     5748.15     6098.88     48.20 o 
   0  -2   2     5056.63     4900.33     27.54 o 
   1  -2   2      492.50      397.78      3.03 o 
   2  -2   2     1349.46     1433.37      8.36 o 
   3  -2   2      224.71      288.33      4.33 o 
   4  -2   2        0.59        1.20      0.61 o 
   5  -2   2      260.98      317.82      5.56 o 
   6  -2   2       73.26       75.59      2.13 o 
  -6  -1   2       30.11       32.72      1.24 o 
  -5  -1   2      174.00      197.31      3.99 o 
  -4  -1   2        3.82        4.68      0.58 o 
  -3  -1   2        4.82       12.61      0.59 o 
  -2  -1   2       31.18       81.78      1.45 o 
  -1  -1   2    12456.32    12433.46     75.75 o 
   0  -1   2      233.73      188.02      1.72 o 
   1  -1   2       51.01       41.50      1.08 o 
   2  -1   2        6.99       43.79      1.27 o 
   3  -1   2      148.78      186.69      3.46 o 
   4  -1   2      101.17      111.01      3.21 o 
   5  -1   2        0.09       -1.05      1.05 o 
   6  -1   2       13.79       12.12      1.13 o 
  -6   0   2       68.99       75.20      2.11 o 
  -5   0   2      114.19      128.41      3.31 o 
  -4   0   2       29.77       26.34      0.94 o 
  -3   0   2      878.76     1048.07      7.01 o 
  -2   0   2      457.38      459.16      3.48 o 
  -1   0   2     1372.80     1292.01      6.28 o 
   0   0   2      294.84      267.95      1.58 o 
   1   0   2      844.12      813.19      5.18 o 
   2   0   2     1525.88     1670.32      9.18 o 
   3   0   2      517.90      647.14      5.86 o 
   4   0   2      167.55      193.74      3.69 o 
   5   0   2       24.72       27.55      1.23 o 
   6   0   2        4.95        2.92      0.72 o 
  -6   1   2      180.49      201.03      3.96 o 
  -5   1   2       28.70       34.88      1.28 o 
  -4   1   2      253.61      277.41      4.00 o 
  -3   1   2       98.12      115.39      2.06 o 
  -2   1   2      441.48      485.25      4.44 o 
  -1   1   2      198.75      208.78      2.10 o 
   0   1   2     4168.38     3633.78     47.73 o 
   1   1   2     7523.39     7421.66     55.95 o 
   2   1   2      275.72      287.46      3.06 o 
   3   1   2       26.31       29.87      0.95 o 
   4   1   2       18.13       21.82      0.98 o 
   5   1   2        7.96       10.73      0.90 o 
   6   1   2       31.53       23.88      1.06 o 
  -6   2   2      133.79      146.68      3.31 o 
  -5   2   2        2.51        4.61      0.67 o 
  -4   2   2       73.66       80.95      2.53 o 
  -3   2   2      173.03      220.68      3.09 o 
  -2   2   2      437.02      505.65      3.92 o 
  -1   2   2      316.05      311.15      2.55 o 
   0   2   2     3519.72     3313.90     35.73 o 
   1   2   2      172.96      191.21      2.15 o 
   2   2   2       61.98       61.06      1.52 o 
   3   2   2        1.02        2.68      0.44 o 
   4   2   2      126.28      138.27      3.24 o 
   5   2   2        5.86        6.55      0.80 o 
   6   2   2       20.73       17.14      0.85 o 
  -6   3   2       32.80       31.56      1.31 o 
  -5   3   2      137.02      138.96      3.32 o 
  -4   3   2      173.80      188.01      3.36 o 
  -3   3   2      524.85      640.90      5.50 o 
  -2   3   2      334.40      406.75      3.63 o 
  -1   3   2      395.59      395.81      3.22 o 
   0   3   2       52.21       35.76      0.67 o 
   1   3   2      498.23      518.77      4.17 o 
   2   3   2       50.52       42.37      1.20 o 
   3   3   2       33.57       37.49      1.17 o 
   4   3   2       63.95       63.83      1.95 o 
   5   3   2       18.15       19.23      1.10 o 
   6   3   2        5.80        5.37      0.62 o 
  -6   4   2       29.16       28.73      1.21 o 
  -5   4   2        3.26        3.79      0.65 o 
  -4   4   2      486.23      538.04      6.05 o 
  -3   4   2       10.11       15.92      0.72 o 
  -2   4   2      230.64      222.54      2.86 o 
  -1   4   2      215.74      193.21      2.44 o 
   0   4   2      630.06      668.58      5.37 o 
   1   4   2     1705.21     1706.05      9.71 o 
   2   4   2       41.36       32.05      0.92 o 
   3   4   2        6.31        9.89      0.69 o 
   4   4   2       10.17       13.39      0.87 o 
   5   4   2       29.46       25.23      1.13 o 
  -6   5   2        7.32        7.61      0.76 o 
  -5   5   2      124.32      129.62      3.25 o 
  -4   5   2       53.09       48.12      1.52 o 
  -3   5   2       18.68       19.79      0.77 o 
  -2   5   2      114.66      122.31      2.33 o 
  -1   5   2        4.32        2.18      0.32 o 
   0   5   2      657.74      650.85      4.89 o 
   1   5   2      370.79      358.05      4.17 o 
   2   5   2        0.38        0.50      0.39 o 
   3   5   2        2.23        4.17      0.55 o 
   4   5   2      131.17      125.27      3.06 o 
   5   5   2       44.28       36.49      1.17 o 
  -6   6   2        1.18        0.51      0.51 o 
  -5   6   2       25.50       20.91      1.01 o 
  -4   6   2      111.24      101.95      2.84 o 
  -3   6   2        0.06       -0.54      0.54 o 
  -2   6   2       21.72       14.50      0.69 o 
  -1   6   2       63.97       50.83      1.35 o 
   0   6   2      395.07      362.69      3.06 o 
   1   6   2      114.77      116.38      2.62 o 
   2   6   2      130.84      129.47      3.02 o 
   3   6   2      101.14      102.39      2.83 o 
   4   6   2      116.11      104.52      2.67 o 
   5   6   2       70.19       56.47      1.69 o 
  -6   7   2        0.17        1.46      0.37 o 
  -5   7   2      114.97      105.13      2.81 o 
  -4   7   2      158.93      142.95      3.33 o 
  -3   7   2        8.57        9.25      0.72 o 
  -2   7   2       11.14        9.17      0.59 o 
  -1   7   2      148.76      138.42      2.86 o 
   0   7   2       31.52       28.42      0.69 o 
   1   7   2      412.79      420.54      5.43 o 
   2   7   2        7.64       10.27      0.70 o 
   3   7   2        5.95        4.19      0.63 o 
   4   7   2       16.88       14.30      0.79 o 
  -5   8   2       53.56       47.13      1.37 o 
  -4   8   2       11.79       13.18      0.85 o 
  -3   8   2       51.93       49.45      1.56 o 
  -2   8   2      124.74      128.77      3.05 o 
  -1   8   2      345.97      330.72      4.85 o 
   0   8   2        4.82        4.78      0.38 o 
   1   8   2      127.21      119.61      3.06 o 
   2   8   2       26.90       25.36      1.06 o 
   3   8   2        4.35        4.43      0.59 o 
   4   8   2        3.14        2.71      0.45 o 
  -5   9   2       19.95       17.78      0.81 o 
  -4   9   2      131.15      110.25      2.78 o 
  -3   9   2        2.89        2.55      0.55 o 
  -2   9   2      196.29      186.67      3.78 o 
  -1   9   2       59.48       64.98      1.99 o 
   0   9   2      266.88      265.79      3.16 o 
   1   9   2      141.57      148.09      3.38 o 
   2   9   2       40.89       41.30      1.28 o 
   3   9   2        6.20        6.61      0.59 o 
  -4  10   2       42.97       41.43      1.32 o 
  -3  10   2       61.19       57.26      1.73 o 
  -2  10   2        6.17        6.32      0.65 o 
  -1  10   2       52.20       54.68      1.60 o 
   0  10   2       41.23       41.01      1.88 o 
   1  10   2       38.03       40.62      1.28 o 
   2  10   2        3.09        3.79      0.51 o 
  -3  11   2       30.59       35.54      1.06 o 
  -2  11   2        0.04       -0.06      0.41 o 
  -1  11   2        0.37        0.37      0.47 o 
   0  11   2        0.85        1.44      0.31 o 
   1  11   2       11.99       11.68      0.66 o 
  -1 -11   3        1.78        2.16      0.41 o 
   0 -11   3       41.76       44.41      1.07 o 
   1 -11   3        0.00       -0.15      0.45 o 
   2 -11   3       46.05       40.01      1.15 o 
   3 -11   3        0.79        1.07      0.37 o 
  -2 -10   3        3.52        3.63      0.52 o 
  -1 -10   3       60.80       63.13      1.74 o 
   0 -10   3       17.76       15.43      0.65 o 
   1 -10   3       69.88       71.85      1.92 o 
   2 -10   3        4.12        3.68      0.55 o 
   3 -10   3       21.66       22.24      0.98 o 
   4 -10   3       19.33       16.73      0.74 o 
  -3  -9   3       21.79       23.44      0.90 o 
  -2  -9   3       35.01       35.57      1.23 o 
  -1  -9   3       43.23       50.73      1.49 o 
   0  -9   3        3.54        4.68      0.41 o 
   1  -9   3        1.80        3.30      0.56 o 
   2  -9   3        1.28        1.54      0.41 o 
   3  -9   3        0.40        0.47      0.59 o 
   4  -9   3       15.59       13.06      0.79 o 
  -4  -8   3       23.02       23.03      0.87 o 
  -3  -8   3       12.35       12.40      0.85 o 
  -2  -8   3       53.30       54.85      1.57 o 
  -1  -8   3        0.18        0.07      0.62 o 
   0  -8   3        8.49        6.30      0.43 o 
   1  -8   3      198.56      178.47      3.61 o 
   2  -8   3      248.34      241.20      4.24 o 
   3  -8   3       14.05       10.78      0.79 o 
   4  -8   3        0.09       -0.73      0.73 o 
   5  -8   3       13.49       10.07      0.76 o 
  -4  -7   3       43.15       41.74      1.27 o 
  -3  -7   3        4.72        3.21      0.62 o 
  -2  -7   3       12.43       11.25      0.74 o 
  -1  -7   3      216.66      235.38      3.99 o 
   0  -7   3       72.34       63.52      1.63 o 
   1  -7   3      217.79      205.08      3.60 o 
   2  -7   3       15.48       12.44      0.77 o 
   3  -7   3       75.13       67.65      2.04 o 
   4  -7   3       35.81       31.48      1.32 o 
   5  -7   3       71.96       66.71      2.03 o 
  -5  -6   3       17.14       15.57      0.77 o 
  -4  -6   3        1.67        1.36      0.58 o 
  -3  -6   3        3.65        1.67      0.55 o 
  -2  -6   3       47.15       46.85      1.42 o 
  -1  -6   3        0.88        2.27      0.43 o 
   0  -6   3       91.81       87.46      1.50 o 
   1  -6   3      103.22       94.75      2.23 o 
   2  -6   3       68.45       61.15      1.66 o 
   3  -6   3        0.37        0.40      0.45 o 
   4  -6   3      129.05      134.43      3.34 o 
   5  -6   3        3.37        1.54      0.81 o 
  -5  -5   3        0.05        0.48      0.59 o 
  -4  -5   3       13.99       13.29      0.84 o 
  -3  -5   3      239.21      222.58      3.92 o 
  -2  -5   3       24.00       19.82      0.79 o 
  -1  -5   3       75.09       68.84      1.77 o 
   0  -5   3      189.71      168.00      1.87 o 
   1  -5   3        2.31        1.16      0.36 o 
   2  -5   3      262.41      228.54      3.40 o 
   3  -5   3      208.95      187.51      3.53 o 
   4  -5   3       31.02       35.66      1.32 o 
   5  -5   3        0.88        0.87      1.09 o 
   6  -5   3        2.38        3.19      0.54 o 
  -6  -4   3        9.39        6.56      0.55 o 
  -5  -4   3        0.89        0.58      0.77 o 
  -4  -4   3      287.04      286.58      4.66 o 
  -3  -4   3       45.34       46.76      1.38 o 
  -2  -4   3        1.01        1.21      0.30 o 
  -1  -4   3      385.93      383.14      3.86 o 
   0  -4   3      189.12      193.56      1.80 o 
   1  -4   3      444.65      384.97      3.80 o 
   2  -4   3       33.31       35.04      1.12 o 
   3  -4   3      167.72      139.32      2.97 o 
   4  -4   3       35.82       40.75      1.79 o 
   5  -4   3       18.58       14.07      0.95 o 
   6  -4   3        0.39        0.65      0.48 o 
  -6  -3   3        2.36        2.24      0.48 o 
  -5  -3   3       55.78       60.34      1.95 o 
  -4  -3   3       30.36       30.55      1.16 o 
  -3  -3   3        2.02        2.86      0.45 o 
  -2  -3   3       54.07       61.36      1.55 o 
  -1  -3   3       24.25       22.89      0.68 o 
   0  -3   3     1102.87      931.76     16.78 o 
   1  -3   3      117.08       89.02      1.64 o 
   2  -3   3        6.68        9.72      0.51 o 
   3  -3   3      333.42      417.06      6.14 o 
   4  -3   3       63.04       68.97      2.14 o 
   5  -3   3        2.98        3.99      0.65 o 
   6  -3   3       46.35       47.92      1.39 o 
  -6  -2   3        0.12        1.03      0.52 o 
  -5  -2   3        3.64        5.31      0.73 o 
  -4  -2   3       67.23       62.78      1.80 o 
  -3  -2   3        9.99        8.48      0.58 o 
  -2  -2   3      388.33      364.25      3.58 o 
  -1  -2   3        9.60        6.78      0.40 o 
   0  -2   3      239.39      238.61      5.11 o 
   1  -2   3       17.84       16.13      0.57 o 
   2  -2   3      777.20      896.82      7.25 o 
   3  -2   3      239.61      252.64      3.83 o 
   4  -2   3       20.42       23.56      1.02 o 
   5  -2   3       20.59       21.38      1.07 o 
   6  -2   3       13.54       14.19      0.87 o 
  -6  -1   3        6.33        6.99      0.81 o 
  -5  -1   3      220.46      241.88      4.36 o 
  -4  -1   3       58.61       56.54      1.73 o 
  -3  -1   3       14.60       11.90      0.55 o 
  -2  -1   3      336.39      327.09      3.18 o 
  -1  -1   3      231.12      230.64      2.32 o 
   0  -1   3     2411.01     2184.14      7.28 o 
   1  -1   3       78.61       62.93      1.43 o 
   2  -1   3      613.66      672.12      5.40 o 
   3  -1   3        2.62        1.83      0.50 o 
   4  -1   3       59.10       64.61      1.99 o 
   5  -1   3        1.91        3.61      0.78 o 
   6  -1   3       85.48       84.43      2.28 o 
  -6   0   3       47.94       46.24      1.56 o 
  -5   0   3       38.85       43.78      1.42 o 
  -4   0   3       15.67       13.33      0.73 o 
  -3   0   3       12.73       10.07      0.56 o 
  -2   0   3       34.78       49.62      1.24 o 
  -1   0   3      140.62      116.62      1.84 o 
   0   0   3       46.77       44.84      0.93 o 
   1   0   3     2300.12     2288.82     11.32 o 
   2   0   3       79.40       93.86      2.17 o 
   3   0   3       31.99       40.71      1.28 o 
   4   0   3       93.99       96.30      2.72 o 
   5   0   3       94.39       96.93      3.04 o 
   6   0   3        8.06        8.54      0.80 o 
  -6   1   3        0.11        1.62      0.62 o 
  -5   1   3       89.85       94.57      2.72 o 
  -4   1   3      123.79      130.87      2.81 o 
  -3   1   3       84.33      115.68      2.49 o 
  -2   1   3     1536.78     1544.47      8.90 o 
  -1   1   3       38.15       36.01      0.97 o 
   0   1   3      604.67      537.48      8.86 o 
   1   1   3     1374.84     1352.33      7.73 o 
   2   1   3        0.68        0.39      0.34 o 
   3   1   3       92.35       89.47      2.35 o 
   4   1   3        2.54        2.35      0.61 o 
   5   1   3      202.67      182.90      4.17 o 
   6   1   3        1.23        0.17      0.69 o 
  -6   2   3        9.62        8.43      0.88 o 
  -5   2   3      169.50      165.46      3.83 o 
  -4   2   3       51.09       53.32      1.63 o 
  -3   2   3        2.81        3.66      0.66 o 
  -2   2   3        0.07      110.38      1.98 o 
  -1   2   3       34.17       29.37      0.80 o 
   0   2   3     2285.98     1996.78      6.74 o 
   1   2   3      140.91      115.82      1.88 o 
   2   2   3        2.86        3.37      0.39 o 
   3   2   3      135.78      129.91      2.81 o 
   4   2   3      312.48      312.03      5.04 o 
   5   2   3        0.72        0.39      0.85 o 
   6   2   3        7.74        5.88      0.62 o 
  -6   3   3        0.18        0.55      1.00 o 
  -5   3   3        6.67       10.51      1.29 o 
  -4   3   3       32.86       42.57      1.31 o 
  -3   3   3        0.82        2.44      0.44 o 
  -2   3   3       10.90       31.21      0.92 o 
  -1   3   3       35.54       28.75      0.80 o 
   0   3   3     1547.59     1421.80     12.16 o 
   1   3   3        0.76        0.23      0.43 o 
   2   3   3       49.74       47.08      1.31 o 
   3   3   3        2.95        9.02      0.69 o 
   4   3   3       47.05       48.10      1.45 o 
   5   3   3        3.42        4.23      0.65 o 
  -6   4   3        0.13        0.18      0.74 o 
  -5   4   3        8.17        7.02      0.78 o 
  -4   4   3      364.50      367.07      5.01 o 
  -3   4   3      135.02      128.15      2.55 o 
  -2   4   3      270.67      265.89      3.30 o 
  -1   4   3      328.42      311.46      3.37 o 
   0   4   3      434.44      423.80      3.89 o 
   1   4   3      186.29      169.47      2.73 o 
   2   4   3       13.12        9.85      0.63 o 
   3   4   3       95.46       96.45      2.74 o 
   4   4   3      147.69      127.87      3.23 o 
   5   4   3       28.39       25.80      1.10 o 
  -6   5   3        1.05        0.06      0.65 o 
  -5   5   3      312.83      307.19      4.95 o 
  -4   5   3       46.13       39.06      1.26 o 
  -3   5   3       23.13       21.07      0.81 o 
  -2   5   3       21.27       15.89      0.66 o 
  -1   5   3      231.39      228.31      3.16 o 
   0   5   3      313.88      273.30      4.70 o 
   1   5   3       90.45       77.69      2.02 o 
   2   5   3        9.68       10.22      0.67 o 
   3   5   3      792.47      760.80      8.00 o 
   4   5   3       18.73       14.70      0.99 o 
   5   5   3        3.78        3.94      0.55 o 
  -6   6   3        5.40        5.45      0.58 o 
  -5   6   3       21.52       26.56      1.27 o 
  -4   6   3        2.56        2.99      0.65 o 
  -3   6   3        0.11        0.50      0.37 o 
  -2   6   3       16.19       15.15      0.69 o 
  -1   6   3        3.10        1.87      0.34 o 
   0   6   3      368.33      344.96      3.29 o 
   1   6   3       20.20       21.56      0.88 o 
   2   6   3      452.21      449.85      5.83 o 
   3   6   3       74.83       68.24      2.13 o 
   4   6   3        8.04        8.32      0.77 o 
  -6   7   3       32.44       33.36      0.99 o 
  -5   7   3        0.14       -0.58      0.72 o 
  -4   7   3        2.48        1.90      0.66 o 
  -3   7   3       67.34       66.82      1.96 o 
  -2   7   3      269.94      247.43      4.07 o 
  -1   7   3       47.51       45.04      1.37 o 
   0   7   3       63.33       62.87      1.95 o 
   1   7   3      123.29      123.52      3.02 o 
   2   7   3        0.30        0.15      0.66 o 
   3   7   3        9.26        8.28      0.83 o 
   4   7   3        1.84        1.87      0.55 o 
  -5   8   3       22.62       20.27      0.91 o 
  -4   8   3        0.53        0.88      0.55 o 
  -3   8   3      219.26      215.92      4.09 o 
  -2   8   3      379.62      379.58      5.37 o 
  -1   8   3        6.32        7.70      0.69 o 
   0   8   3       13.45       12.05      0.72 o 
   1   8   3       73.95       65.86      1.97 o 
   2   8   3       12.77       14.61      0.91 o 
   3   8   3       19.45       16.22      0.95 o 
  -5   9   3       28.67       25.60      0.87 o 
  -4   9   3       10.47       11.55      0.77 o 
  -3   9   3       75.29       68.24      2.00 o 
  -2   9   3        0.77        1.14      0.43 o 
  -1   9   3       17.85       18.53      0.94 o 
   0   9   3      263.63      257.63      3.16 o 
   1   9   3        8.29       12.19      0.90 o 
   2   9   3        4.96        5.08      0.66 o 
   3   9   3        2.31        2.63      0.48 o 
  -4  10   3       15.68       12.67      0.68 o 
  -3  10   3       65.95       63.28      1.80 o 
  -2  10   3       21.49       21.87      1.02 o 
  -1  10   3       11.46       14.63      0.84 o 
   0  10   3        0.42        0.94      0.44 o 
   1  10   3       17.02       22.70      0.96 o 
   2  10   3       23.34       23.50      0.91 o 
  -3  11   3        9.89       12.93      0.66 o 
  -2  11   3        5.04        4.65      0.48 o 
  -1  11   3        1.02        2.31      0.45 o 
   0  11   3        9.71       13.06      1.34 o 
   1  11   3        0.08       -0.43      0.56 o 
  -1 -11   4       23.62       24.56      0.91 o 
   0 -11   4       37.32       46.35      0.99 o 
   1 -11   4        0.39        1.10      0.40 o 
   2 -11   4       60.90       61.23      1.81 o 
  -2 -10   4       38.91       41.99      1.34 o 
  -1 -10   4       24.64       23.44      1.07 o 
   0 -10   4       10.12       11.55      0.53 o 
   1 -10   4       85.12       95.76      2.54 o 
   2 -10   4       36.34       34.17      1.23 o 
   3 -10   4        4.37        4.72      0.62 o 
  -3  -9   4       68.29       69.25      1.89 o 
  -2  -9   4        1.79        1.20      0.48 o 
  -1  -9   4        0.23       -0.67      0.67 o 
   0  -9   4       10.07       13.80      0.73 o 
   1  -9   4       56.51       58.70      1.88 o 
   2  -9   4        5.93        7.42      0.78 o 
   3  -9   4       17.94       16.06      0.95 o 
   4  -9   4       27.49       25.56      1.10 o 
  -4  -8   4       31.34       29.69      0.97 o 
  -3  -8   4       44.35       39.44      1.30 o 
  -2  -8   4        2.94        1.38      0.48 o 
  -1  -8   4        0.29        0.21      0.56 o 
   0  -8   4        5.22        4.63      0.40 o 
   1  -8   4        0.38        0.07      0.65 o 
   2  -8   4       30.40       31.19      1.19 o 
   3  -8   4       52.60       46.22      1.59 o 
   4  -8   4        7.12        6.17      0.73 o 
   5  -8   4        0.13       -0.34      0.47 o 
  -4  -7   4       83.57       71.81      2.07 o 
  -3  -7   4        3.13        2.51      0.61 o 
  -2  -7   4       14.96       13.15      0.84 o 
  -1  -7   4       35.72       38.62      1.19 o 
   0  -7   4       18.38       22.60      1.45 o 
   1  -7   4      270.96      263.11      4.29 o 
   2  -7   4      133.16      124.14      3.06 o 
   3  -7   4      162.81      145.18      3.52 o 
   4  -7   4       39.24       36.89      1.61 o 
   5  -7   4       58.49       50.58      1.60 o 
  -5  -6   4       26.58       24.81      0.87 o 
  -4  -6   4        1.96        1.51      0.56 o 
  -3  -6   4        4.64        4.42      0.56 o 
  -2  -6   4       24.94       25.94      1.03 o 
  -1  -6   4        2.38        2.30      0.45 o 
   0  -6   4      250.52      238.98      2.63 o 
   1  -6   4      455.93      410.18      5.03 o 
   2  -6   4      215.22      191.58      3.60 o 
   3  -6   4      146.35      136.95      3.42 o 
   4  -6   4      431.95      448.46      7.32 o 
   5  -6   4        1.10        1.12      0.59 o 
  -5  -5   4        5.07        3.06      0.56 o 
  -4  -5   4        2.03        1.31      0.55 o 
  -3  -5   4      142.86      131.02      3.09 o 
  -2  -5   4      190.84      172.98      3.24 o 
  -1  -5   4       92.51       91.44      2.16 o 
   0  -5   4       52.40       46.63      0.91 o 
   1  -5   4       26.32       26.26      0.85 o 
   2  -5   4      113.51      106.77      2.62 o 
   3  -5   4      574.88      519.02      6.69 o 
   4  -5   4       89.29       99.89      3.23 o 
   5  -5   4        4.17        3.48      0.59 o 
  -5  -4   4       37.27       29.71      1.23 o 
  -4  -4   4      328.01      311.32      4.90 o 
  -3  -4   4       35.97       39.01      1.14 o 
  -2  -4   4        5.71        4.38      0.48 o 
  -1  -4   4      596.77      544.10      5.02 o 
   0  -4   4       59.68       67.21      1.16 o 
   1  -4   4      967.52      853.79      6.71 o 
   2  -4   4       28.22       28.84      0.95 o 
   3  -4   4      197.29      170.75      3.95 o 
   4  -4   4       11.89       10.07      0.87 o 
   5  -4   4        0.72       -0.07      0.72 o 
   6  -4   4       24.83       22.79      0.77 o 
  -6  -3   4       17.92       14.10      0.74 o 
  -5  -3   4       96.06       93.30      2.70 o 
  -4  -3   4        0.43        0.56      0.56 o 
  -3  -3   4      136.02      119.63      2.69 o 
  -2  -3   4      927.82      835.73      6.54 o 
  -1  -3   4     1858.51     1723.58      9.65 o 
   0  -3   4     1045.22      871.21      4.31 o 
   1  -3   4      233.51      193.98      2.86 o 
   2  -3   4       62.19       63.24      1.75 o 
   3  -3   4       85.84       96.67      2.76 o 
   4  -3   4       35.76       38.05      1.23 o 
   5  -3   4       18.20       15.33      0.95 o 
   6  -3   4        9.55        9.89      0.66 o 
  -6  -2   4       12.63       12.48      0.81 o 
  -5  -2   4       18.28       19.51      1.07 o 
  -4  -2   4      163.96      162.60      3.43 o 
  -3  -2   4        0.23        0.14      0.58 o 
  -2  -2   4     1699.86     1640.38      9.59 o 
  -1  -2   4       41.98       39.53      1.17 o 
   0  -2   4        3.91        2.45      0.24 o 
   1  -2   4       31.55       32.83      0.91 o 
   2  -2   4     1145.18     1262.50      8.94 o 
   3  -2   4       30.59       26.34      0.95 o 
   4  -2   4        6.38        9.40      0.70 o 
   5  -2   4        7.54        7.26      0.74 o 
   6  -2   4       53.21       49.83      1.30 o 
  -6  -1   4       86.88       85.98      2.38 o 
  -5  -1   4       23.52       22.35      1.10 o 
  -4  -1   4      108.97      114.05      2.82 o 
  -3  -1   4      220.33      213.73      3.23 o 
  -2  -1   4      332.62      308.70      3.48 o 
  -1  -1   4      124.57       94.88      1.86 o 
   0  -1   4      271.07      242.41     14.08 o 
   1  -1   4      743.44      665.52      5.13 o 
   2  -1   4      238.12      254.96      3.36 o 
   3  -1   4      281.17      286.29      4.20 o 
   4  -1   4       43.49       49.32      1.45 o 
   5  -1   4        0.36       -0.48      0.61 o 
   6  -1   4      107.56       91.86      1.99 o 
  -6   0   4       30.26       31.61      1.21 o 
  -5   0   4       67.65       66.85      2.08 o 
  -4   0   4       26.64       25.47      1.02 o 
  -3   0   4      275.26      273.99      3.80 o 
  -2   0   4      478.88      491.48      4.96 o 
  -1   0   4       28.72       24.04      0.68 o 
   0   0   4      711.61      620.91      4.51 o 
   1   0   4      178.09      159.59      2.34 o 
   2   0   4       26.71       26.99      0.90 o 
   3   0   4       16.75       16.88      0.91 o 
   4   0   4        0.58        2.44      0.69 o 
   5   0   4       89.59       85.04      2.46 o 
   6   0   4        6.23        4.53      0.56 o 
  -6   1   4        8.46        8.19      0.81 o 
  -5   1   4        2.08        1.34      0.52 o 
  -4   1   4      131.15      158.14      3.79 o 
  -3   1   4      678.67      757.30      7.13 o 
  -2   1   4      430.78      435.40      4.14 o 
  -1   1   4      285.50      237.91      2.78 o 
   0   1   4        0.61        7.32      1.11 o 
   1   1   4       16.14       16.91      0.69 o 
   2   1   4      408.56      400.93      5.09 o 
   3   1   4      214.88      211.61      4.30 o 
   4   1   4       26.67       32.21      1.54 o 
   5   1   4       72.41       79.84      2.28 o 
  -6   2   4        1.27        2.11      0.73 o 
  -5   2   4       50.51       48.01      1.75 o 
  -4   2   4       36.53       41.16      1.24 o 
  -3   2   4       45.32       39.95      1.23 o 
  -2   2   4      234.15      339.56      4.18 o 
  -1   2   4        8.77       11.39      0.56 o 
   0   2   4     1237.13     1296.30      7.19 o 
   1   2   4     1061.58     1019.49      7.45 o 
   2   2   4      583.58      601.34      6.18 o 
   3   2   4      278.98      270.42      4.80 o 
   4   2   4      129.63      126.23      3.71 o 
   5   2   4       10.31        7.40      0.98 o 
  -6   3   4        0.00        0.65      0.70 o 
  -5   3   4        3.33        3.81      0.78 o 
  -4   3   4        7.92       13.52      1.12 o 
  -3   3   4      276.68      306.08      4.48 o 
  -2   3   4        6.47        6.62      0.55 o 
  -1   3   4      247.00      259.02      3.15 o 
   0   3   4     1729.08     1734.52     23.06 o 
   1   3   4      305.92      313.72      3.85 o 
   2   3   4        1.10        1.53      0.40 o 
   3   3   4       20.52       37.59      1.31 o 
   4   3   4       45.87       45.82      1.60 o 
   5   3   4       21.13       21.19      1.07 o 
  -6   4   4        5.10        7.20      1.03 o 
  -5   4   4       17.01       20.80      1.21 o 
  -4   4   4      186.04      207.28      3.97 o 
  -3   4   4       20.11       15.23      0.76 o 
  -2   4   4      289.77      257.56      3.47 o 
  -1   4   4       66.90       63.96      1.69 o 
   0   4   4       89.08       77.80      1.30 o 
   1   4   4       95.37      104.15      2.32 o 
   2   4   4        0.87        0.37      0.81 o 
   3   4   4      164.47      166.12      3.74 o 
   4   4   4       11.17       10.40      0.88 o 
   5   4   4       10.83        9.17      0.73 o 
  -6   5   4        2.48        0.45      0.85 o 
  -5   5   4      163.67      162.27      3.65 o 
  -4   5   4        5.00       19.06      0.99 o 
  -3   5   4      337.18      321.96      4.60 o 
  -2   5   4       76.15       67.87      1.93 o 
  -1   5   4      640.95      624.62      5.86 o 
   0   5   4      492.52      489.03      3.96 o 
   1   5   4       22.82       18.55      0.80 o 
   2   5   4       11.61       12.40      0.76 o 
   3   5   4       91.45       89.38      2.43 o 
   4   5   4       16.36       13.95      1.06 o 
  -6   6   4       25.93       20.51      0.91 o 
  -5   6   4       47.46       47.66      1.61 o 
  -4   6   4      139.33      131.91      3.25 o 
  -3   6   4        1.44        1.27      0.54 o 
  -2   6   4      282.51      278.07      4.21 o 
  -1   6   4       16.17       14.18      0.73 o 
   0   6   4      103.97       93.92      1.71 o 
   1   6   4        1.90        2.70      0.45 o 
   2   6   4       69.24       65.05      1.95 o 
   3   6   4        0.41        0.40      0.56 o 
   4   6   4       22.53       18.69      0.98 o 
  -6   7   4       38.05       38.03      1.13 o 
  -5   7   4        4.43        2.71      0.63 o 
  -4   7   4        7.03        7.88      0.81 o 
  -3   7   4       73.69       70.38      2.09 o 
  -2   7   4      224.19      224.17      4.09 o 
  -1   7   4        1.22        1.83      0.45 o 
   0   7   4       38.31       33.64      0.82 o 
   1   7   4      130.37      132.08      3.23 o 
   2   7   4       12.22       10.30      0.77 o 
   3   7   4       32.62       33.79      1.35 o 
   4   7   4        2.06        3.04      0.51 o 
  -5   8   4       34.53       32.07      1.10 o 
  -4   8   4        5.26        4.25      0.69 o 
  -3   8   4       82.30       78.26      2.18 o 
  -2   8   4       34.64       34.30      1.31 o 
  -1   8   4      120.72      112.77      2.98 o 
   0   8   4       20.02       21.20      0.78 o 
   1   8   4       27.37       22.59      0.98 o 
   2   8   4       18.43       23.14      1.10 o 
   3   8   4        1.59        1.20      0.51 o 
  -5   9   4        0.94        0.88      0.44 o 
  -4   9   4       24.58       21.99      1.02 o 
  -3   9   4       62.38       61.57      1.88 o 
  -2   9   4       35.37       31.54      1.13 o 
  -1   9   4       30.23       33.48      1.16 o 
   0   9   4       80.09       82.80      1.56 o 
   1   9   4        9.56       10.67      0.84 o 
   2   9   4       56.16       57.88      1.74 o 
  -4  10   4       58.51       54.81      1.42 o 
  -3  10   4        7.53        5.88      0.66 o 
  -2  10   4        4.80        4.27      0.55 o 
  -1  10   4       39.13       46.80      1.41 o 
   0  10   4       13.99       13.12      0.65 o 
   1  10   4      175.51      193.83      3.56 o 
  -3  11   4        8.16        8.77      0.61 o 
  -2  11   4        4.23        4.92      0.55 o 
  -1  11   4       15.90       16.61      0.84 o 
   0  11   4       55.29       65.50      1.28 o 
   0 -11   5       42.11       57.76      1.10 o 
   1 -11   5       10.73       12.00      0.74 o 
  -2 -10   5       27.03       27.37      0.99 o 
  -1 -10   5        6.46        7.13      0.63 o 
   0 -10   5       25.97       28.27      0.80 o 
   1 -10   5       18.69       24.03      1.13 o 
   2 -10   5        0.89        0.52      0.78 o 
   3 -10   5        9.57        8.47      0.72 o 
  -3  -9   5       35.60       40.58      1.16 o 
  -2  -9   5        2.65        1.31      0.54 o 
  -1  -9   5        6.98        7.93      0.76 o 
   0  -9   5        0.91        2.39      0.42 o 
   1  -9   5       74.02       80.49      2.21 o 
   2  -9   5       58.78       56.55      1.71 o 
   3  -9   5        0.81        0.37      0.66 o 
   4  -9   5       21.01       24.71      0.92 o 
  -3  -8   5        3.03        3.08      0.58 o 
  -2  -8   5       12.27       13.00      0.84 o 
  -1  -8   5        0.19        1.18      0.37 o 
   0  -8   5       46.45       52.67      2.45 o 
   1  -8   5        0.05        0.23      0.63 o 
   2  -8   5        0.76        0.25      0.84 o 
   3  -8   5        0.06       -0.78      0.78 o 
   4  -8   5        2.82        4.32      0.63 o 
  -4  -7   5       17.78       15.25      0.84 o 
  -3  -7   5        3.49        3.55      0.62 o 
  -2  -7   5       11.86       10.73      0.73 o 
  -1  -7   5       23.76       35.87      1.23 o 
   0  -7   5       55.11       46.97      1.55 o 
   1  -7   5        1.24        0.37      0.67 o 
   2  -7   5      146.64      145.14      3.63 o 
   3  -7   5      191.26      175.97      4.25 o 
   4  -7   5       12.19       13.30      1.02 o 
   5  -7   5       25.66       25.50      0.83 o 
  -5  -6   5        5.61        5.47      0.54 o 
  -4  -6   5        1.14        0.12      0.76 o 
  -3  -6   5       33.39       33.42      1.24 o 
  -2  -6   5        4.22        6.47      0.63 o 
  -1  -6   5       13.21        9.75      0.65 o 
   0  -6   5       40.21       42.77      1.09 o 
   1  -6   5      374.21      339.97      5.07 o 
   2  -6   5      459.97      439.73      6.24 o 
   3  -6   5      149.58      143.85      3.96 o 
   4  -6   5        8.91        9.19      0.91 o 
   5  -6   5        3.01        3.02      0.48 o 
  -5  -5   5        6.74        5.45      0.61 o 
  -4  -5   5        4.90        5.37      0.70 o 
  -3  -5   5        1.30        5.77      0.72 o 
  -2  -5   5        2.04        2.66      0.51 o 
  -1  -5   5      148.54      147.51      3.01 o 
   0  -5   5       77.32       61.41      1.86 o 
   1  -5   5        6.22        6.17      0.56 o 
   2  -5   5      393.62      367.71      5.69 o 
   3  -5   5       10.35       11.10      1.01 o 
   4  -5   5       11.64       18.50      1.10 o 
   5  -5   5       43.59       42.02      1.26 o 
  -5  -4   5        2.71        4.13      0.66 o 
  -4  -4   5        0.24       -0.07      0.80 o 
  -3  -4   5        1.96        7.03      0.66 o 
  -2  -4   5      229.47      213.18      3.60 o 
  -1  -4   5        0.92        3.44      0.44 o 
   0  -4   5      108.55       92.73      3.97 o 
   1  -4   5      157.94      144.22      3.04 o 
   2  -4   5       46.50       48.86      1.53 o 
   3  -4   5       96.08      100.73      3.03 o 
   4  -4   5       18.75       18.09      0.95 o 
   5  -4   5        8.65       12.12      0.81 o 
  -6  -3   5        3.20        2.57      0.54 o 
  -5  -3   5       15.93       13.72      0.95 o 
  -4  -3   5       12.55       12.84      0.85 o 
  -3  -3   5      896.17      831.86      7.80 o 
  -2  -3   5       66.53       63.45      1.85 o 
  -1  -3   5      109.37      102.21      2.24 o 
   0  -3   5      425.28      443.72      4.40 o 
   1  -3   5      222.98      199.02      3.61 o 
   2  -3   5      124.20      128.63      3.02 o 
   3  -3   5        9.60       10.09      0.74 o 
   4  -3   5        6.32        5.59      0.65 o 
   5  -3   5        0.05        0.40      0.51 o 
  -6  -2   5       21.80       20.68      0.92 o 
  -5  -2   5        2.62        3.61      0.72 o 
  -4  -2   5      155.49      150.89      3.42 o 
  -3  -2   5       48.85       46.01      1.38 o 
  -2  -2   5        8.10        9.14      0.62 o 
  -1  -2   5      392.12      386.51      4.49 o 
   0  -2   5      136.70      107.47      5.13 o 
   1  -2   5      135.85      147.07      2.76 o 
   2  -2   5       23.63       24.89      0.85 o 
   3  -2   5        5.01        5.05      0.62 o 
   4  -2   5        7.28        9.31      0.69 o 
   5  -2   5       25.06       21.73      0.98 o 
  -6  -1   5        1.18        0.39      0.66 o 
  -5  -1   5        6.75        6.91      0.73 o 
  -4  -1   5       29.73       27.53      1.14 o 
  -3  -1   5      115.97      103.91      2.63 o 
  -2  -1   5      227.39      189.41      3.29 o 
  -1  -1   5        7.30        5.89      0.54 o 
   0  -1   5        1.72        3.06      0.56 o 
   1  -1   5       31.64       38.45      1.12 o 
   2  -1   5       24.11       26.88      0.85 o 
   3  -1   5      322.45      319.70      4.62 o 
   4  -1   5      206.12      192.11      3.90 o 
   5  -1   5       82.44       74.23      2.22 o 
  -6   0   5        2.91        2.66      0.74 o 
  -5   0   5      108.89      109.31      3.18 o 
  -4   0   5       35.78       33.97      1.35 o 
  -3   0   5      221.86      195.21      3.83 o 
  -2   0   5       97.43       97.33      2.21 o 
  -1   0   5       35.21       34.52      0.99 o 
   0   0   5       90.52       74.56      1.14 o 
   1   0   5      120.16      123.39      2.23 o 
   2   0   5       63.90       51.64      1.46 o 
   3   0   5        3.92        4.57      0.61 o 
   4   0   5      125.40      109.57      2.91 o 
   5   0   5        1.93        2.12      0.47 o 
  -6   1   5       65.70       65.95      2.02 o 
  -5   1   5        0.27        0.84      1.20 o 
  -4   1   5        7.17        5.76      0.76 o 
  -3   1   5       12.24       12.80      0.69 o 
  -2   1   5       68.39       75.66      1.75 o 
  -1   1   5      107.78       90.96      1.86 o 
   0   1   5       10.50        7.43      1.08 o 
   1   1   5      235.44      237.03      3.43 o 
   2   1   5     1160.01     1138.00      9.41 o 
   3   1   5      129.71      136.39      3.42 o 
   4   1   5       29.95       27.55      1.16 o 
   5   1   5       40.99       37.83      1.26 o 
  -6   2   5        0.09       -0.41      0.77 o 
  -5   2   5        4.58        3.73      0.69 o 
  -4   2   5       34.08       24.58      1.02 o 
  -3   2   5      125.91      114.07      2.55 o 
  -2   2   5      159.07      280.14      3.72 o 
  -1   2   5     1235.51     1163.03      8.36 o 
   0   2   5      116.29      119.79      6.31 o 
   1   2   5      916.01      873.58      7.90 o 
   2   2   5      113.24      123.78      3.24 o 
   3   2   5      308.20      313.43      5.67 o 
   4   2   5       25.33       24.97      1.17 o 
   5   2   5       51.10       48.43      1.46 o 
  -6   3   5        0.00       -0.39      0.62 o 
  -5   3   5        0.26        0.29      0.51 o 
  -4   3   5       48.58       40.78      1.32 o 
  -3   3   5      185.09      187.16      3.78 o 
  -2   3   5       94.39      102.64      2.64 o 
  -1   3   5      148.07      161.61      3.11 o 
   0   3   5       67.34       62.21      1.20 o 
   1   3   5      212.78      228.22      4.01 o 
   2   3   5      484.93      488.08      6.73 o 
   3   3   5      350.20      353.34      6.32 o 
   4   3   5       45.12       44.00      1.72 o 
   5   3   5        9.37        8.33      0.62 o 
  -6   4   5       24.09       23.57      1.02 o 
  -5   4   5        4.93        6.43      0.95 o 
  -4   4   5        8.34       10.85      0.99 o 
  -3   4   5       94.84      101.12      2.96 o 
  -2   4   5      186.90      189.37      3.53 o 
  -1   4   5        0.89        0.88      0.39 o 
   0   4   5      114.68      112.05      2.13 o 
   1   4   5      175.86      185.79      3.69 o 
   2   4   5      868.45      867.13      9.31 o 
   3   4   5       45.78       47.90      1.75 o 
   4   4   5        7.50        7.56      0.83 o 
  -6   5   5       46.27       44.50      1.60 o 
  -5   5   5        5.77        4.30      0.98 o 
  -4   5   5       33.08       33.44      1.36 o 
  -3   5   5      390.11      409.75      5.72 o 
  -2   5   5      130.34      143.05      3.10 o 
  -1   5   5      488.43      482.60      5.65 o 
   0   5   5        1.24        1.59      0.33 o 
   1   5   5       79.12       75.87      2.07 o 
   2   5   5       63.51       65.03      1.99 o 
   3   5   5       14.62       15.17      1.09 o 
   4   5   5        3.11        3.98      0.66 o 
  -6   6   5        2.74        1.45      0.59 o 
  -5   6   5        4.20        4.94      0.67 o 
  -4   6   5      360.16      338.36      5.44 o 
  -3   6   5      191.47      199.09      4.00 o 
  -2   6   5       48.13       48.90      1.52 o 
  -1   6   5       14.70       14.48      0.80 o 
   0   6   5       26.56       28.11      0.78 o 
   1   6   5       14.53       26.36      1.13 o 
   2   6   5       25.93       27.69      1.20 o 
   3   6   5       77.46       71.97      2.07 o 
   4   6   5       59.18       55.91      1.52 o 
  -5   7   5        1.40        0.32      0.51 o 
  -4   7   5       56.03       55.25      1.66 o 
  -3   7   5      169.47      174.39      3.80 o 
  -2   7   5        6.40        6.66      0.74 o 
  -1   7   5       20.85       19.40      0.96 o 
   0   7   5       10.79        7.83      0.50 o 
   1   7   5        6.94       12.28      0.85 o 
   2   7   5       47.06       44.61      1.64 o 
   3   7   5       51.68       55.44      1.70 o 
  -5   8   5        5.57        8.04      0.66 o 
  -4   8   5        0.11        0.28      0.62 o 
  -3   8   5        0.23       -0.30      0.52 o 
  -2   8   5       20.29       19.81      1.01 o 
  -1   8   5       64.94       64.73      2.06 o 
   0   8   5        4.18        1.95      0.45 o 
   1   8   5        3.29        3.26      0.69 o 
   2   8   5       29.11       32.74      1.35 o 
   3   8   5        2.42        1.34      0.51 o 
  -4   9   5        9.68        9.82      0.72 o 
  -3   9   5       36.95       38.69      1.39 o 
  -2   9   5        0.15        0.07      0.59 o 
  -1   9   5       42.28       51.10      1.64 o 
   0   9   5        1.56        3.77      0.48 o 
   1   9   5        3.43        4.23      0.62 o 
   2   9   5       27.98       30.88      1.06 o 
  -4  10   5        3.93        3.90      0.52 o 
  -3  10   5        0.51        0.78      0.54 o 
  -2  10   5       25.05       25.97      1.14 o 
  -1  10   5       15.63       21.85      1.05 o 
   0  10   5       40.83       53.98      2.12 o 
   1  10   5      104.85      122.08      2.64 o 
  -2  11   5       19.01       21.62      0.96 o 
  -1  11   5       70.97       87.07      2.14 o 
  -1 -10   6        2.00        3.28      0.55 o 
   0 -10   6       39.47       47.05      1.05 o 
   1 -10   6       32.99       42.17      1.43 o 
   2 -10   6        1.48        2.04      0.48 o 
  -2  -9   6        1.32        2.06      0.50 o 
  -1  -9   6        9.15       10.19      0.81 o 
   0  -9   6       33.04       33.82      1.00 o 
   1  -9   6       69.84       79.21      2.36 o 
   2  -9   6       85.52      108.24      2.99 o 
   3  -9   6        4.85        5.25      0.59 o 
  -3  -8   6       17.79       22.49      1.05 o 
  -2  -8   6       11.57       13.24      0.90 o 
  -1  -8   6       33.44       33.20      1.41 o 
   0  -8   6       78.51       88.68      1.98 o 
   1  -8   6        1.54        2.63      0.74 o 
   2  -8   6       11.36        9.89      0.94 o 
   3  -8   6       45.71       47.90      1.55 o 
   4  -8   6       22.69       17.08      0.73 o 
  -4  -7   6       32.77       31.23      1.16 o 
  -3  -7   6        5.53        7.30      0.72 o 
  -2  -7   6        4.79        4.27      0.65 o 
  -1  -7   6        7.33        9.20      0.84 o 
   0  -7   6       56.23       48.61      1.12 o 
   1  -7   6       34.20       32.84      1.43 o 
   2  -7   6        0.27        0.41      1.02 o 
   3  -7   6      148.76      148.66      3.69 o 
   4  -7   6       24.12       19.74      0.85 o 
  -4  -6   6        4.99        2.77      0.66 o 
  -3  -6   6      107.95      103.82      2.99 o 
  -2  -6   6        6.04        7.89      0.73 o 
  -1  -6   6       84.28       89.08      2.39 o 
   0  -6   6       29.11       29.36      1.63 o 
   1  -6   6      246.65      253.96      5.08 o 
   2  -6   6      168.45      176.96      4.44 o 
   3  -6   6      137.39      141.25      3.63 o 
   4  -6   6       13.54       12.89      0.81 o 
  -5  -5   6        9.37        8.02      0.66 o 
  -4  -5   6       64.02       64.37      2.00 o 
  -3  -5   6        9.09        9.67      0.80 o 
  -2  -5   6      157.96      144.54      3.45 o 
  -1  -5   6       14.16       16.52      0.95 o 
   0  -5   6      121.39      106.42      2.10 o 
   1  -5   6        2.94        2.05      0.62 o 
   2  -5   6      426.58      450.82      6.80 o 
   3  -5   6       49.30       48.92      1.55 o 
   4  -5   6        3.78        3.44      0.58 o 
   5  -5   6       34.50       31.07      0.91 o 
  -5  -4   6        0.53        0.07      0.77 o 
  -4  -4   6        1.53        2.37      0.63 o 
  -3  -4   6        4.54       13.59      0.94 o 
  -2  -4   6      649.47      601.02      7.00 o 
  -1  -4   6       10.34        8.59      0.69 o 
   0  -4   6       42.57       40.25      0.94 o 
   1  -4   6      243.86      246.82      4.58 o 
   2  -4   6       85.13       91.85      2.42 o 
   3  -4   6       35.45       33.58      1.19 o 
   4  -4   6       38.33       33.71      1.27 o 
   5  -4   6        9.63        9.74      0.61 o 
  -5  -3   6       17.78       13.67      1.01 o 
  -4  -3   6       13.79       14.53      0.98 o 
  -3  -3   6      812.96      784.00      8.36 o 
  -2  -3   6        0.22        0.63      0.77 o 
  -1  -3   6       69.74       70.34      1.99 o 
   0  -3   6        4.77        3.55      0.50 o 
   1  -3   6      717.41      721.72      7.29 o 
   2  -3   6      132.51      122.21      2.89 o 
   3  -3   6        3.38        2.82      0.56 o 
   4  -3   6        0.21        0.67      0.74 o 
   5  -3   6        0.23        0.10      0.45 o 
  -6  -2   6        0.50       -0.61      0.66 o 
  -5  -2   6        0.20       -0.87      0.87 o 
  -4  -2   6      166.30      158.12      3.81 o 
  -3  -2   6      186.01      178.52      3.94 o 
  -2  -2   6      103.95       86.03      2.24 o 
  -1  -2   6        1.79        1.05      0.43 o 
   0  -2   6      295.20      269.05      8.84 o 
   1  -2   6       61.52       51.90      1.48 o 
   2  -2   6      238.93      232.52      3.87 o 
   3  -2   6        1.25        2.05      0.48 o 
   4  -2   6        1.20        0.55      0.61 o 
   5  -2   6       12.32       10.43      0.66 o 
  -6  -1   6        0.11        1.65      0.67 o 
  -5  -1   6        0.03       15.06      1.27 o 
  -4  -1   6      211.26      245.83      5.56 o 
  -3  -1   6        0.23       -0.41      0.92 o 
  -2  -1   6       29.60       24.14      1.01 o 
  -1  -1   6      182.33      162.85      2.89 o 
   0  -1   6       55.62       54.85      1.11 o 
   1  -1   6       94.17       77.75      1.98 o 
   2  -1   6       30.77       49.05      1.52 o 
   3  -1   6      125.95      123.67      2.98 o 
   4  -1   6       48.87       43.99      1.30 o 
   5  -1   6       16.39       15.20      0.80 o 
  -6   0   6       16.10       11.41      0.95 o 
  -5   0   6       45.43       43.45      1.68 o 
  -4   0   6        5.13        7.78      0.87 o 
  -3   0   6      147.46      141.99      3.20 o 
  -2   0   6       33.14       30.71      0.92 o 
  -1   0   6       64.98       65.53      1.67 o 
   0   0   6       20.23       18.52      0.51 o 
   1   0   6       17.79       21.41      0.79 o 
   2   0   6      296.40      275.23      4.15 o 
   3   0   6       19.02       18.24      0.96 o 
   4   0   6       40.00       36.93      1.35 o 
   5   0   6        2.32        1.45      0.45 o 
  -6   1   6        5.19        3.80      0.65 o 
  -5   1   6        1.69        3.65      0.63 o 
  -4   1   6       94.35       81.90      2.23 o 
  -3   1   6       40.25       39.40      1.26 o 
  -2   1   6        6.06        9.34      0.61 o 
  -1   1   6       51.93       51.75      1.55 o 
   0   1   6        2.46        7.77      0.43 o 
   1   1   6       28.25       29.09      0.92 o 
   2   1   6      378.06      366.27      5.06 o 
   3   1   6       84.76       82.10      2.20 o 
   4   1   6        0.14        0.89      0.48 o 
   5   1   6        5.29        5.84      0.54 o 
  -6   2   6        5.65        6.11      0.62 o 
  -5   2   6       21.12       18.32      0.91 o 
  -4   2   6       15.30       16.71      0.83 o 
  -3   2   6       21.27       18.12      0.81 o 
  -2   2   6      149.44      135.89      2.68 o 
  -1   2   6      550.75      493.97      5.21 o 
   0   2   6       45.91       45.85      1.00 o 
   1   2   6      140.98      138.21      2.98 o 
   2   2   6        3.02        3.65      0.73 o 
   3   2   6      361.22      351.08      5.55 o 
   4   2   6        7.70        9.96      0.81 o 
   5   2   6       18.75       16.58      0.68 o 
  -6   3   6        0.31        0.65      0.47 o 
  -5   3   6        1.81        2.77      0.62 o 
  -4   3   6       76.63       66.35      1.98 o 
  -3   3   6      136.43      125.66      3.02 o 
  -2   3   6      124.28      127.87      2.94 o 
  -1   3   6       19.72       15.83      0.80 o 
   0   3   6      107.83      118.30      5.38 o 
   1   3   6        2.70        2.81      0.54 o 
   2   3   6      493.36      529.33      7.12 o 
   3   3   6        4.72        5.00      0.69 o 
   4   3   6       64.60       56.68      1.70 o 
  -6   4   6        5.34        4.86      0.59 o 
  -5   4   6        7.22        3.99      0.62 o 
  -4   4   6        6.91        6.40      0.78 o 
  -3   4   6       28.56       27.43      1.19 o 
  -2   4   6      554.98      540.76      6.94 o 
  -1   4   6        0.51        1.09      0.54 o 
   0   4   6        5.84        6.18      0.59 o 
   1   4   6       80.42       86.46      2.54 o 
   2   4   6        0.27        0.78      0.59 o 
   3   4   6       78.76       80.99      2.43 o 
   4   4   6        3.32        2.78      0.54 o 
  -6   5   6       28.86       24.25      0.91 o 
  -5   5   6        4.62        4.67      0.81 o 
  -4   5   6       68.57       90.05      2.72 o 
  -3   5   6      442.87      470.46      7.12 o 
  -2   5   6      182.65      190.12      4.37 o 
  -1   5   6       89.74       90.37      2.52 o 
   0   5   6        7.50        7.85      0.71 o 
   1   5   6       50.53       50.37      1.70 o 
   2   5   6        1.20        2.53      0.72 o 
   3   5   6       25.12       27.24      1.25 o 
   4   5   6        7.19        8.51      0.58 o 
  -6   6   6        1.09        1.02      0.39 o 
  -5   6   6       27.18       25.98      1.36 o 
  -4   6   6      106.57      130.89      3.65 o 
  -3   6   6       73.90       85.55      2.71 o 
  -2   6   6       97.55      103.33      2.83 o 
  -1   6   6      116.92      128.62      3.64 o 
   0   6   6      171.46      183.06      3.09 o 
   1   6   6        2.98        9.21      0.83 o 
   2   6   6        1.10        0.67      0.48 o 
   3   6   6        1.15        0.00      0.76 o 
  -5   7   6        1.30        1.28      0.54 o 
  -4   7   6       39.24       42.53      1.65 o 
  -3   7   6       28.46       26.27      1.25 o 
  -2   7   6      169.88      183.24      4.35 o 
  -1   7   6       12.64       16.60      0.96 o 
   0   7   6        4.59        4.78      0.53 o 
   1   7   6       10.78       10.66      1.10 o 
   2   7   6       30.39       31.04      1.35 o 
   3   7   6       46.46       46.47      1.34 o 
  -5   8   6       32.01       29.26      1.08 o 
  -4   8   6        7.04        7.85      0.94 o 
  -3   8   6        5.51        3.77      0.89 o 
  -2   8   6        9.04        7.97      0.94 o 
  -1   8   6       24.39       29.90      1.45 o 
   0   8   6       23.16       28.52      1.02 o 
   1   8   6       42.05       42.23      1.60 o 
   2   8   6        4.02        5.37      0.61 o 
  -4   9   6        0.05        0.29      0.63 o 
  -3   9   6        0.63       -0.15      0.76 o 
  -2   9   6       22.62       22.45      1.17 o 
  -1   9   6       27.92       37.61      1.53 o 
   0   9   6       41.39       42.82      2.00 o 
   1   9   6        0.04        1.25      0.40 o 
  -3  10   6        0.01        0.30      0.55 o 
  -2  10   6       65.54       68.15      1.85 o 
  -1  10   6        7.97       11.75      0.81 o 
   0  10   6       16.96       19.11      0.95 o 
   0 -10   7       32.02       38.85      1.77 o 
  -2  -9   7        3.64        3.48      0.47 o 
  -1  -9   7       35.18       39.88      1.32 o 
   0  -9   7        0.15        0.33      0.51 o 
   1  -9   7       40.81       52.72      1.61 o 
   2  -9   7       14.42       15.21      0.80 o 
  -3  -8   7       27.89       34.66      1.10 o 
  -2  -8   7       21.63       19.20      1.13 o 
  -1  -8   7        1.40        2.79      0.61 o 
   0  -8   7       12.17       13.75      0.73 o 
   1  -8   7        2.35        3.18      0.76 o 
   2  -8   7      142.76      157.29      3.37 o 
   3  -8   7        3.12        2.49      0.50 o 
  -3  -7   7        3.36        5.09      0.74 o 
  -2  -7   7        1.58        2.29      0.73 o 
  -1  -7   7        0.23        1.68      0.69 o 
   0  -7   7       32.64       31.24      1.01 o 
   1  -7   7      143.94      174.99      4.24 o 
   2  -7   7       64.82       73.14      2.18 o 
   3  -7   7       92.59       84.32      2.32 o 
   4  -7   7        2.87        3.10      0.43 o 
  -4  -6   7        0.63        0.59      0.78 o 
  -3  -6   7       50.43       53.08      1.79 o 
  -2  -6   7        0.81       -0.19      0.99 o 
  -1  -6   7       28.12       31.57      1.32 o 
   0  -6   7        1.19        1.93      0.47 o 
   1  -6   7      167.04      175.70      4.35 o 
   2  -6   7       41.05       46.20      1.46 o 
   3  -6   7       39.75       40.17      1.42 o 
   4  -6   7       20.19       21.18      0.84 o 
  -5  -5   7        3.68        3.26      0.47 o 
  -4  -5   7       61.83       57.65      1.79 o 
  -3  -5   7       53.65       51.73      1.75 o 
  -2  -5   7        5.10        2.99      0.70 o 
  -1  -5   7        0.15        0.00      0.88 o 
   0  -5   7       52.32       55.19      1.93 o 
   1  -5   7        5.59        5.70      0.70 o 
   2  -5   7      267.98      271.50      4.82 o 
   3  -5   7       26.43       27.71      1.17 o 
   4  -5   7       16.29       19.44      0.87 o 
  -5  -4   7        1.01       -0.25      0.78 o 
  -4  -4   7       63.41       61.87      1.95 o 
  -3  -4   7       41.57       40.49      1.61 o 
  -2  -4   7       10.15        9.27      0.98 o 
  -1  -4   7       19.42       20.11      1.18 o 
   0  -4   7       16.98       14.79      0.70 o 
   1  -4   7       22.09       18.78      0.98 o 
   2  -4   7        4.48        9.57      0.73 o 
   3  -4   7       16.01       15.95      0.85 o 
   4  -4   7        0.44        1.06      0.50 o 
  -5  -3   7       20.11       20.94      1.12 o 
  -4  -3   7        5.70        5.36      0.80 o 
  -3  -3   7       21.30       32.87      1.41 o 
  -2  -3   7       20.37       16.77      0.99 o 
  -1  -3   7       64.56       56.66      1.70 o 
   0  -3   7      186.89      190.31      7.73 o 
   1  -3   7       80.14       68.86      1.95 o 
   2  -3   7      183.01      175.77      3.62 o 
   3  -3   7        1.43        0.77      0.50 o 
   4  -3   7       47.61       42.19      1.28 o 
   5  -3   7        2.03        1.53      0.36 o 
  -5  -2   7        0.33       -0.17      0.88 o 
  -4  -2   7       28.24       24.45      1.31 o 
  -3  -2   7      198.22      174.66      4.24 o 
  -2  -2   7      172.92      161.07      3.65 o 
  -1  -2   7       23.53       24.20      0.98 o 
   0  -2   7        3.13        2.15      0.32 o 
   1  -2   7      140.59      138.43      3.01 o 
   2  -2   7      154.72      147.05      3.24 o 
   3  -2   7      130.58      115.00      2.96 o 
   4  -2   7       46.59       39.32      1.27 o 
   5  -2   7        2.62        1.21      0.34 o 
  -6  -1   7       10.42        9.61      0.63 o 
  -5  -1   7        0.58        8.81      0.87 o 
  -4  -1   7       36.34       33.50      1.36 o 
  -3  -1   7       69.26       69.14      2.09 o 
  -2  -1   7       28.32       21.92      0.92 o 
  -1  -1   7        5.57        5.70      0.48 o 
   0  -1   7       36.38       37.11      0.82 o 
   1  -1   7      190.87      165.82      3.18 o 
   2  -1   7        5.73       15.46      0.84 o 
   3  -1   7      156.31      143.82      3.33 o 
   4  -1   7       26.90       22.93      1.02 o 
   5  -1   7       18.94       17.39      0.68 o 
  -6   0   7        5.19        3.28      0.54 o 
  -5   0   7        3.65        5.85      0.72 o 
  -4   0   7        7.09        5.12      0.67 o 
  -3   0   7      143.32      134.60      3.08 o 
  -2   0   7       93.60       89.25      2.32 o 
  -1   0   7       68.68       60.11      1.59 o 
   0   0   7        0.70        0.27      0.56 o 
   1   0   7      163.88      139.18      2.90 o 
   2   0   7      141.21      128.59      3.02 o 
   3   0   7       25.66       24.52      1.05 o 
   4   0   7       90.65       82.55      2.28 o 
  -6   1   7        0.69        0.47      0.39 o 
  -5   1   7        0.67        1.94      0.47 o 
  -4   1   7      117.28      102.85      2.92 o 
  -3   1   7        2.23        1.28      0.58 o 
  -2   1   7      342.83      298.33      4.27 o 
  -1   1   7      223.51      218.36      3.45 o 
   0   1   7        0.86        4.42      0.52 o 
   1   1   7       43.91       42.15      1.31 o 
   2   1   7      237.93      222.36      4.02 o 
   3   1   7        0.18        0.50      0.77 o 
   4   1   7       38.78       35.26      1.19 o 
  -6   2   7        9.56        7.49      0.61 o 
  -5   2   7       28.33       21.39      1.02 o 
  -4   2   7        9.80       10.14      0.76 o 
  -3   2   7       69.32       56.96      1.80 o 
  -2   2   7      312.31      303.25      4.36 o 
  -1   2   7        2.88        0.06      0.72 o 
   0   2   7       10.79       13.27      1.81 o 
   1   2   7      306.19      285.40      4.48 o 
   2   2   7     1035.53     1030.72      9.45 o 
   3   2   7      132.70      130.54      3.14 o 
   4   2   7        0.07        0.52      0.62 o 
  -6   3   7        3.22        3.84      0.47 o 
  -5   3   7        0.19        2.00      0.37 o 
  -4   3   7       11.21       10.30      0.73 o 
  -3   3   7       70.73       68.75      2.04 o 
  -2   3   7       14.64       26.72      1.02 o 
  -1   3   7      209.42      194.31      3.57 o 
   0   3   7       47.94       43.83      1.91 o 
   1   3   7      816.92      798.02      8.19 o 
   2   3   7       66.03       61.56      1.78 o 
   3   3   7       11.34       10.59      0.90 o 
   4   3   7       48.74       43.44      1.31 o 
  -6   4   7       17.08       12.10      0.68 o 
  -5   4   7        6.00        4.90      0.61 o 
  -4   4   7       26.13       25.91      1.07 o 
  -3   4   7       91.77       95.48      2.85 o 
  -2   4   7      166.87      155.35      3.55 o 
  -1   4   7       12.78       11.27      0.74 o 
   0   4   7        0.67        1.07      0.39 o 
   1   4   7        0.90        0.50      0.73 o 
   2   4   7       11.86       11.72      0.88 o 
   3   4   7       20.94       20.74      1.02 o 
   4   4   7       26.74       24.91      0.83 o 
  -5   5   7       16.44       14.86      0.80 o 
  -4   5   7      155.92      161.28      3.66 o 
  -3   5   7       45.68       47.06      1.52 o 
  -2   5   7       59.00       56.72      1.66 o 
  -1   5   7       13.36       12.33      0.87 o 
   0   5   7       11.38        8.77      0.56 o 
   1   5   7       25.56       27.13      1.14 o 
   2   5   7        7.26        4.31      0.77 o 
   3   5   7       56.37       55.02      1.61 o 
  -5   6   7       23.21       22.13      0.98 o 
  -4   6   7       52.46       47.81      1.60 o 
  -3   6   7       37.11       36.07      1.45 o 
  -2   6   7       86.29       88.71      2.68 o 
  -1   6   7      102.64       98.11      2.79 o 
   0   6   7       14.90       23.01      1.37 o 
   1   6   7        6.34        8.40      0.77 o 
   2   6   7       27.19       31.73      1.27 o 
   3   6   7        0.08        0.40      0.36 o 
  -5   7   7        1.45        1.58      0.41 o 
  -4   7   7       17.42       15.83      0.96 o 
  -3   7   7       19.16       16.45      1.13 o 
  -2   7   7       45.43       45.28      1.61 o 
  -1   7   7        0.02        0.66      0.56 o 
   0   7   7       15.29       10.19      1.08 o 
   1   7   7       12.97       14.79      0.95 o 
   2   7   7        3.63        3.25      0.51 o 
  -4   8   7        0.11       -0.32      0.52 o 
  -3   8   7        2.07        2.53      0.65 o 
  -2   8   7       13.85       12.86      0.90 o 
  -1   8   7        8.13       14.39      0.96 o 
   0   8   7        6.88        7.08      0.56 o 
   1   8   7        3.14        4.20      0.55 o 
  -3   9   7        1.01        0.61      0.40 o 
  -2   9   7       10.90       11.28      0.83 o 
  -1   9   7       25.81       37.23      1.23 o 
   0   9   7       16.12       21.15      0.66 o 
  -1  -9   8       20.02       19.28      0.77 o 
   0  -9   8        0.00        0.17      0.26 o 
   1  -9   8       46.11       55.36      1.53 o 
  -2  -8   8       11.09       10.37      0.70 o 
  -1  -8   8       15.66       20.15      0.99 o 
   0  -8   8       55.63       64.32      3.92 o 
   1  -8   8        1.27        3.52      0.54 o 
   2  -8   8      114.03      112.50      2.37 o 
  -3  -7   8        7.76        7.90      0.63 o 
  -2  -7   8       65.12       74.79      2.06 o 
  -1  -7   8        1.10        3.32      0.62 o 
   0  -7   8       19.47       21.81      0.80 o 
   1  -7   8       69.85       74.50      2.10 o 
   2  -7   8        0.09       -0.22      0.56 o 
   3  -7   8        0.22       -0.52      0.52 o 
  -4  -6   8        0.08        0.32      0.51 o 
  -3  -6   8      119.34      113.37      2.94 o 
  -2  -6   8       39.99       39.37      1.52 o 
  -1  -6   8        8.35       10.36      0.87 o 
   0  -6   8        3.07        2.76      0.39 o 
   1  -6   8      120.05      124.63      3.11 o 
   2  -6   8        2.65        2.84      0.51 o 
   3  -6   8       29.27       28.77      1.05 o 
  -4  -5   8       39.39       30.48      1.17 o 
  -3  -5   8      107.46      102.78      3.04 o 
  -2  -5   8       30.82       34.17      1.35 o 
  -1  -5   8       33.13       37.85      1.39 o 
   0  -5   8      120.17      125.78      3.99 o 
   1  -5   8       38.01       33.81      1.20 o 
   2  -5   8       66.58       66.09      1.95 o 
   3  -5   8        4.19        4.17      0.58 o 
   4  -5   8       23.09       20.84      0.76 o 
  -5  -4   8        1.88        1.17      0.39 o 
  -4  -4   8       73.90       64.76      1.99 o 
  -3  -4   8       28.20       33.81      1.47 o 
  -2  -4   8       16.45       15.99      1.05 o 
  -1  -4   8        7.45        9.57      0.80 o 
   0  -4   8       39.89       35.70      0.88 o 
   1  -4   8       52.51       48.63      1.39 o 
   2  -4   8        5.75        7.94      0.72 o 
   3  -4   8       31.20       30.48      1.17 o 
   4  -4   8        0.81        2.63      0.45 o 
  -5  -3   8       10.29       10.19      0.73 o 
  -4  -3   8       11.50        9.27      0.90 o 
  -3  -3   8        0.21        1.27      0.51 o 
  -2  -3   8      118.10      119.87      3.20 o 
  -1  -3   8       53.86       50.43      1.52 o 
   0  -3   8        0.09       -0.55      0.76 o 
   1  -3   8      187.57      179.49      3.71 o 
   2  -3   8       34.96       33.65      1.21 o 
   3  -3   8        0.40        0.63      0.51 o 
   4  -3   8       17.11       13.39      0.72 o 
  -5  -2   8       35.20       33.30      1.14 o 
  -4  -2   8        0.45        0.22      0.66 o 
  -3  -2   8       92.40       89.44      2.42 o 
  -2  -2   8      205.48      199.77      3.89 o 
  -1  -2   8        2.13        1.58      0.47 o 
   0  -2   8       40.68       42.10      1.17 o 
   1  -2   8        0.79        0.34      0.41 o 
   2  -2   8      206.40      192.74      3.82 o 
   3  -2   8       46.86       44.43      1.45 o 
   4  -2   8        1.54        1.06      0.41 o 
  -5  -1   8        0.59        3.18      0.61 o 
  -4  -1   8       11.23       11.50      0.87 o 
  -3  -1   8       49.42       48.13      1.45 o 
  -2  -1   8       19.64       16.23      0.87 o 
  -1  -1   8        9.10        7.49      0.63 o 
   0  -1   8        1.69        2.51      0.33 o 
   1  -1   8      341.41      330.65      4.86 o 
   2  -1   8        2.37        5.34      0.63 o 
   3  -1   8       22.10       20.65      1.05 o 
   4  -1   8        4.83        4.52      0.56 o 
  -5   0   8        0.10       -0.22      0.56 o 
  -4   0   8       12.07       10.92      0.77 o 
  -3   0   8       89.14       72.73      2.11 o 
  -2   0   8       25.92       27.19      1.05 o 
  -1   0   8       17.47        8.57      1.05 o 
   0   0   8       68.05       72.71      1.35 o 
   1   0   8       28.72       27.00      0.99 o 
   2   0   8      219.59      204.50      3.95 o 
   3   0   8       23.02       21.11      0.96 o 
   4   0   8       16.19       17.41      0.81 o 
  -5   1   8       20.41       17.64      0.90 o 
  -4   1   8       44.85       40.34      1.26 o 
  -3   1   8        1.81        2.22      0.55 o 
  -2   1   8      158.08      136.20      3.08 o 
  -1   1   8       22.79       22.67      0.91 o 
   0   1   8        6.82        6.18      0.40 o 
   1   1   8       32.59       31.33      1.06 o 
   2   1   8       68.14       62.63      2.02 o 
   3   1   8        9.07        8.73      0.76 o 
   4   1   8        1.29        2.05      0.37 o 
  -5   2   8       10.66        9.17      0.73 o 
  -4   2   8       13.05       13.40      0.83 o 
  -3   2   8      150.79      132.08      3.10 o 
  -2   2   8       68.77       68.61      1.95 o 
  -1   2   8        1.18        1.45      0.44 o 
   0   2   8       49.85       50.19      1.05 o 
   1   2   8        1.06        0.55      0.69 o 
   2   2   8        3.16        2.86      0.56 o 
   3   2   8      138.31      132.99      2.94 o 
   4   2   8        3.16        3.44      0.40 o 
  -5   3   8        9.76       10.77      0.80 o 
  -4   3   8       31.58       25.24      1.14 o 
  -3   3   8      226.86      211.03      3.99 o 
  -2   3   8        7.07       24.28      1.01 o 
  -1   3   8      102.07       92.47      2.61 o 
   0   3   8       12.79       12.54      0.54 o 
   1   3   8       23.55       21.92      1.01 o 
   2   3   8      255.16      253.54      4.34 o 
   3   3   8       13.95       13.35      0.81 o 
  -5   4   8        1.63        2.02      0.44 o 
  -4   4   8       37.84       35.02      1.30 o 
  -3   4   8        1.84        0.63      0.77 o 
  -2   4   8      102.33       91.76      2.65 o 
  -1   4   8       11.17        9.45      0.72 o 
   0   4   8       22.94       19.97      0.68 o 
   1   4   8        0.08        0.29      0.66 o 
   2   4   8       39.88       33.83      1.25 o 
   3   4   8       77.38       73.69      2.00 o 
  -5   5   8        0.02        0.22      0.48 o 
  -4   5   8        2.10        1.18      0.50 o 
  -3   5   8       27.94       26.21      1.08 o 
  -2   5   8      190.98      178.67      3.79 o 
  -1   5   8       40.91       37.54      1.30 o 
   0   5   8       19.25       15.91      0.81 o 
   1   5   8        3.12        4.86      0.65 o 
   2   5   8       24.05       25.44      1.05 o 
   3   5   8       21.80       24.42      0.83 o 
  -5   6   8       16.11       16.15      0.70 o 
  -4   6   8        1.86        3.72      0.56 o 
  -3   6   8      258.90      235.53      4.25 o 
  -2   6   8       24.66       27.90      1.20 o 
  -1   6   8       16.68       16.48      0.91 o 
   0   6   8       31.75       30.96      0.88 o 
   1   6   8       14.08       14.26      0.83 o 
   2   6   8       46.75       47.78      1.39 o 
  -4   7   8        8.94        7.34      0.56 o 
  -3   7   8       20.09       18.59      0.98 o 
  -2   7   8       56.96       56.98      1.63 o 
  -1   7   8       34.83       35.23      1.30 o 
   0   7   8       58.68       55.08      1.20 o 
   1   7   8       12.88       15.94      0.80 o 
   2   7   8       17.37       19.53      0.70 o 
  -4   8   8        1.49        0.74      0.33 o 
  -3   8   8       36.84       34.92      1.13 o 
  -2   8   8        2.42        2.70      0.54 o 
  -1   8   8       48.53       48.51      1.52 o 
   0   8   8        4.30        5.26      0.40 o 
   1   8   8        6.76       11.07      0.58 o 
  -2   9   8        3.75        3.95      0.48 o 
  -1   9   8        4.42        9.95      0.58 o 
  -1  -8   9       21.26       22.07      0.77 o 
   0  -8   9       63.97       68.44      1.25 o 
   1  -8   9       27.27       33.54      1.05 o 
  -2  -7   9       20.66       27.40      0.95 o 
  -1  -7   9        2.87        5.26      0.56 o 
   0  -7   9       18.02       21.15      0.68 o 
   1  -7   9        3.16        3.95      0.55 o 
   2  -7   9        0.10       -0.51      0.51 o 
  -3  -6   9        3.37        6.73      0.61 o 
  -2  -6   9        0.04        0.29      0.62 o 
  -1  -6   9        5.89        8.14      0.76 o 
   0  -6   9       13.13       14.31      0.77 o 
   1  -6   9       26.86       27.50      1.08 o 
   2  -6   9        6.11        6.73      0.59 o 
   3  -6   9        1.00        1.27      0.37 o 
  -4  -5   9        0.73        1.76      0.43 o 
  -3  -5   9        3.19        7.97      0.72 o 
  -2  -5   9       28.84       26.09      1.13 o 
  -1  -5   9       47.93       46.41      1.46 o 
   0  -5   9        2.51        3.57      0.41 o 
   1  -5   9        0.79        1.12      0.47 o 
   2  -5   9       21.87       23.48      0.96 o 
   3  -5   9       21.50       20.59      0.83 o 
  -4  -4   9        4.04        3.06      0.51 o 
  -3  -4   9       25.49       27.16      1.13 o 
  -2  -4   9       15.21       13.90      0.92 o 
  -1  -4   9       38.07       34.51      1.23 o 
   0  -4   9        1.14        0.96      0.68 o 
   1  -4   9       87.77       83.62      2.52 o 
   2  -4   9        1.41        5.08      0.55 o 
   3  -4   9      116.26      122.26      2.51 o 
  -4  -3   9        0.07       -0.32      0.54 o 
  -3  -3   9       15.15       14.82      0.94 o 
  -2  -3   9       57.25       55.27      1.66 o 
  -1  -3   9        0.25        0.80      0.43 o 
   0  -3   9        5.32        5.72      0.52 o 
   1  -3   9       26.67       24.92      1.06 o 
   2  -3   9       83.12       83.44      2.47 o 
   3  -3   9       67.86       63.16      1.89 o 
  -5  -2   9        2.98        5.03      0.52 o 
  -4  -2   9       22.20       21.63      0.99 o 
  -3  -2   9       32.17       32.64      1.32 o 
  -2  -2   9       17.41       15.69      0.94 o 
  -1  -2   9       44.13       45.18      1.35 o 
   0  -2   9       36.13       43.82      1.71 o 
   1  -2   9       37.05       36.83      1.19 o 
   2  -2   9      209.69      213.10      3.95 o 
   3  -2   9        2.47        2.64      0.52 o 
  -5  -1   9        4.72        4.27      0.50 o 
  -4  -1   9        5.23        5.30      0.67 o 
  -3  -1   9       35.09       31.89      1.20 o 
  -2  -1   9      265.70      242.19      4.29 o 
  -1  -1   9        0.82       -0.28      0.62 o 
   0  -1   9      104.69      116.94      4.66 o 
   1  -1   9      162.31      156.31      3.47 o 
   2  -1   9        1.19        5.07      0.73 o 
   3  -1   9       40.43       40.05      1.21 o 
  -5   0   9        0.47        1.06      0.40 o 
  -4   0   9        1.42        1.62      0.50 o 
  -3   0   9      214.82      200.79      3.93 o 
  -2   0   9       20.82       28.40      1.12 o 
  -1   0   9       11.69       12.24      0.83 o 
   0   0   9       25.91       28.73      0.78 o 
   1   0   9      219.95      208.22      3.97 o 
   2   0   9        3.28        3.50      0.59 o 
   3   0   9       30.21       31.91      1.10 o 
  -5   1   9        2.72        2.74      0.45 o 
  -4   1   9       11.38       11.69      0.87 o 
  -3   1   9       40.15       40.94      1.31 o 
  -2   1   9       69.98       62.04      1.95 o 
  -1   1   9        0.05       -0.62      0.62 o 
   0   1   9      126.18      130.80      2.21 o 
   1   1   9      217.51      221.34      4.13 o 
   2   1   9        8.41        4.34      0.91 o 
   3   1   9        6.35        6.09      0.59 o 
  -5   2   9        0.60        0.76      0.32 o 
  -4   2   9       42.63       40.96      1.42 o 
  -3   2   9       33.61       27.75      1.10 o 
  -2   2   9       44.71       54.67      1.60 o 
  -1   2   9        1.69        2.05      0.41 o 
   0   2   9      214.76      217.98      2.85 o 
   1   2   9        2.14        3.08      0.62 o 
   2   2   9        0.07       -0.69      0.69 o 
   3   2   9       16.31       18.63      0.81 o 
  -5   3   9       27.90       28.15      0.95 o 
  -4   3   9       11.70       14.85      0.88 o 
  -3   3   9       12.45        8.15      0.73 o 
  -2   3   9        0.97        5.34      0.62 o 
  -1   3   9       63.58       56.19      1.79 o 
   0   3   9       12.24       12.90      0.56 o 
   1   3   9       38.59       36.62      1.28 o 
   2   3   9        2.02        1.78      0.52 o 
   3   3   9      107.84       98.47      2.05 o 
  -5   4   9       22.64       21.46      0.84 o 
  -4   4   9       15.40       14.28      0.83 o 
  -3   4   9        8.96        9.17      0.77 o 
  -2   4   9       40.44       37.23      1.24 o 
  -1   4   9       17.70       16.78      0.91 o 
   0   4   9        3.14        3.75      0.52 o 
   1   4   9        0.49        0.19      0.56 o 
   2   4   9      158.85      149.24      2.90 o 
  -5   5   9       21.84       18.25      0.72 o 
  -4   5   9        4.37        4.83      0.59 o 
  -3   5   9        0.06        0.78      0.43 o 
  -2   5   9       53.53       51.26      1.52 o 
  -1   5   9        0.80        1.94      0.47 o 
   0   5   9        1.34        0.72      0.37 o 
   1   5   9       19.99       21.88      0.96 o 
   2   5   9       13.79       13.49      0.69 o 
  -4   6   9        4.07        4.98      0.51 o 
  -3   6   9       34.54       37.02      1.24 o 
  -2   6   9        0.02       -0.61      0.61 o 
  -1   6   9       14.30       17.27      0.91 o 
   0   6   9        0.29        0.33      0.33 o 
   1   6   9        6.75        6.73      0.55 o 
  -4   7   9        7.06        6.98      0.51 o 
  -3   7   9        5.97        4.39      0.52 o 
  -2   7   9       76.48       75.65      2.09 o 
  -1   7   9        2.83        3.32      0.50 o 
   0   7   9       22.74       26.27      0.65 o 
   1   7   9       25.15       27.65      0.81 o 
  -2   8   9        0.91        2.13      0.43 o 
  -1   8   9       30.28       36.54      1.10 o 
  -1  -7  10        0.00        2.67      0.37 o 
   0  -7  10       36.24       42.28      0.82 o 
  -2  -6  10       16.46       18.93      0.76 o 
  -1  -6  10       17.28       18.92      0.84 o 
   0  -6  10        6.85        6.64      0.43 o 
   1  -6  10        6.12        6.03      0.55 o 
  -3  -5  10       24.24       24.65      0.88 o 
  -2  -5  10        1.17        1.91      0.40 o 
  -1  -5  10       24.20       27.08      1.06 o 
   0  -5  10        9.03        8.16      0.68 o 
   1  -5  10        4.84        4.17      0.56 o 
   2  -5  10        3.52        3.17      0.52 o 
  -3  -4  10        1.37        7.76      0.62 o 
  -2  -4  10       31.42       28.98      1.16 o 
  -1  -4  10        1.71        3.87      0.56 o 
   0  -4  10       54.27       56.33      2.53 o 
   1  -4  10       36.95       41.44      1.31 o 
   2  -4  10        8.62       10.51      0.70 o 
  -4  -3  10        0.03       -0.45      0.45 o 
  -3  -3  10       35.47       36.46      1.20 o 
  -2  -3  10        3.47        3.28      0.56 o 
  -1  -3  10        2.39        3.50      0.59 o 
   0  -3  10        0.32        1.28      0.32 o 
   1  -3  10       29.71       30.34      1.16 o 
   2  -3  10        9.54        8.26      0.66 o 
   3  -3  10        4.27        3.92      0.40 o 
  -4  -2  10        4.03        5.12      0.56 o 
  -3  -2  10        0.19        9.39      0.70 o 
  -2  -2  10        2.15        2.90      0.59 o 
  -1  -2  10       76.49       83.74      2.51 o 
   0  -2  10       36.58       39.15      1.44 o 
   1  -2  10        1.27        1.53      0.58 o 
   2  -2  10       77.48       78.66      2.14 o 
   3  -2  10        0.47       -0.22      0.47 o 
  -4  -1  10        8.60        8.35      0.66 o 
  -3  -1  10        0.46        1.16      0.43 o 
  -2  -1  10       99.35       99.01      2.75 o 
  -1  -1  10       41.00       33.51      1.64 o 
   0  -1  10       31.47       33.58      0.82 o 
   1  -1  10      118.50      124.69      2.98 o 
   2  -1  10       16.94       17.03      0.85 o 
   3  -1  10       14.37       14.18      0.66 o 
  -4   0  10        2.92        2.45      0.55 o 
  -3   0  10       53.56       52.79      1.56 o 
  -2   0  10       11.82       15.19      0.94 o 
  -1   0  10       65.39       66.76      1.99 o 
   0   0  10        2.48        4.05      0.43 o 
   1   0  10       32.30       31.83      1.21 o 
   2   0  10       76.84       74.40      2.14 o 
   3   0  10        0.15        0.77      0.32 o 
  -4   1  10        8.88       11.17      0.70 o 
  -3   1  10       44.18       45.79      1.43 o 
  -2   1  10       60.94       57.67      1.61 o 
  -1   1  10       30.39       32.30      1.16 o 
   0   1  10        0.26        3.80      0.56 o 
   1   1  10       55.95       54.95      1.70 o 
   2   1  10       92.39       93.11      2.43 o 
  -4   2  10       65.67       60.72      1.62 o 
  -3   2  10       11.13       12.23      0.85 o 
  -2   2  10       18.12       37.49      1.31 o 
  -1   2  10        6.06        4.32      0.66 o 
   0   2  10        3.20        4.80      0.44 o 
   1   2  10       46.09       41.48      1.45 o 
   2   2  10        0.95        0.85      0.39 o 
  -4   3  10        3.19        3.83      0.51 o 
  -3   3  10       59.67       55.59      1.68 o 
  -2   3  10        6.82       11.72      0.83 o 
  -1   3  10       42.03       40.99      1.37 o 
   0   3  10       35.66       36.29      0.89 o 
   1   3  10        7.09        7.61      0.61 o 
   2   3  10        2.88        4.31      0.50 o 
  -4   4  10       35.47       33.75      1.01 o 
  -3   4  10       11.36       10.69      0.76 o 
  -2   4  10       28.44       29.30      1.08 o 
  -1   4  10       19.20       18.42      0.96 o 
   0   4  10       23.31       24.56      0.73 o 
   1   4  10        1.13        1.51      0.39 o 
   2   4  10       78.54       75.03      1.67 o 
  -4   5  10        6.91        6.83      0.50 o 
  -3   5  10        4.35        5.45      0.52 o 
  -2   5  10        0.55       -0.26      0.63 o 
  -1   5  10       38.55       38.81      1.19 o 
   0   5  10       10.42        9.44      0.68 o 
   1   5  10       21.80       23.59      0.83 o 
  -3   6  10        3.05        3.87      0.47 o 
  -2   6  10        1.11        1.24      0.40 o 
  -1   6  10       69.53       67.36      1.82 o 
   0   6  10        0.04        0.39      0.22 o 
  -2   7  10       94.98       90.60      1.88 o 
  -1   7  10        0.74        1.67      0.36 o 
  -1  -5  11        3.39        6.02      0.50 o 
   0  -5  11        4.65        3.48      0.32 o 
  -2  -4  11       23.19       25.18      0.90 o 
  -1  -4  11        0.89        0.96      0.41 o 
   0  -4  11       22.10       25.18      0.67 o 
   1  -4  11       34.42       39.22      1.19 o 
  -3  -3  11       28.63       36.04      1.09 o 
  -2  -3  11        0.06        0.04      0.37 o 
  -1  -3  11        3.65        5.26      0.56 o 
   0  -3  11        8.32        8.32      0.47 o 
   1  -3  11       35.61       38.96      1.25 o 
  -3  -2  11       16.42       15.82      0.73 o 
  -2  -2  11        6.74        5.92      0.58 o 
  -1  -2  11       67.35       72.42      1.96 o 
   0  -2  11       24.98       27.37      0.74 o 
   1  -2  11       14.60       15.75      0.76 o 
   2  -2  11       11.06       15.25      0.66 o 
  -3  -1  11        1.69        1.58      0.47 o 
  -2  -1  11       41.09       43.69      1.38 o 
  -1  -1  11        1.91        1.79      0.63 o 
   0  -1  11      171.01      183.47      3.34 o 
   1  -1  11        9.02        9.16      0.63 o 
   2  -1  11       20.47       23.00      0.79 o 
  -4   0  11        0.68        0.17      0.37 o 
  -3   0  11       10.00        8.00      0.62 o 
  -2   0  11        5.48       10.00      0.73 o 
  -1   0  11      113.83      128.63      2.80 o 
   0   0  11       83.04      101.80      1.76 o 
   1   0  11       23.27       24.24      0.98 o 
   2   0  11       26.02       22.77      0.88 o 
  -4   1  11        5.48        4.70      0.48 o 
  -3   1  11        6.78        4.78      0.58 o 
  -2   1  11       29.81       29.51      1.10 o 
  -1   1  11       57.27       62.73      1.77 o 
   0   1  11        6.34       21.12      2.09 o 
   1   1  11        0.22        0.28      0.51 o 
   2   1  11       15.60       16.86      0.69 o 
  -4   2  11        0.50        0.40      0.47 o 
  -3   2  11        6.06        5.84      0.59 o 
  -2   2  11       38.99       46.03      1.49 o 
  -1   2  11        0.13        0.61      0.44 o 
   0   2  11        4.71        7.76      0.46 o 
   1   2  11        4.44        5.52      0.52 o 
  -3   3  11       23.27       23.51      0.91 o 
  -2   3  11        0.10        1.14      0.40 o 
  -1   3  11        0.57        0.26      0.51 o 
   0   3  11        3.59        3.31      0.33 o 
   1   3  11       35.62       38.95      1.17 o 
  -3   4  11        0.11        0.26      0.41 o 
  -2   4  11        6.04        5.80      0.58 o 
  -1   4  11        4.30        5.19      0.54 o 
   0   4  11       21.69       23.48      1.73 o 
  -2   5  11        0.95        0.81      0.40 o 
  -1   5  11        0.55        0.81      0.33 o 
  -1  -3  12       16.41       17.11      0.83 o 
  -2  -2  12       17.96       19.64      0.77 o 
  -1  -2  12        9.87       12.24      0.63 o 
   0  -2  12        5.09        6.28      0.37 o 
  -2  -1  12       17.70       21.59      0.80 o 
  -1  -1  12       37.12       40.32      1.23 o 
   0  -1  12       13.47       15.96      0.57 o 
  -2   0  12       23.34       28.27      0.91 o 
  -1   0  12       22.87       25.33      0.88 o 
   0   0  12       10.62       13.22      0.54 o 
  -2   1  12       17.36       20.56      0.79 o 
  -1   1  12       11.82       11.53      0.63 o 
   0   1  12       18.61       22.42      0.56 o 
  -2   2  12       32.00       33.68      1.06 o 
  -1   2  12        0.20       -0.44      0.44 o 
   0   2  12        5.42        5.91      0.41 o 
  -1   3  12       15.27       15.72      0.65 o 
                                                 
